# Supplementary material for: Trajectories of macrophage ontogeny and reprogramming in cancer
Source: iScience. 2025 Apr 22;28(5):112498. doi: 10.1016/j.isci.2025.112498 (PMC12139442; doi:10.1016/j.isci.2025.112498)
Supplement: Table S1. scRNA-seq analysis of MC38 tumors in DKO and DWT mice — The data show the top 100 marker genes in the main cell populations; the differential gene expression between DKO vs. DWT tumors in the main cell populations; and the top 100 marker genes in the MonoMac subpopulations. [file mmc2.xlsx]

## Sheet: Main populations_Genes
Top 100 marker genes in main cell populations
Gene	Cell population	avg_log2FC	p_val	p_val_adj	pct.1	pct.2		avg_log2FC: calculated between the cell population of interest and all other cell populations
Trbc2	Cd8	3.94546	0	0	0.95	0.157
Nkg7	Cd8	3.90582	0	0	0.903	0.238		pct.1: percentage of cells in the cell population of interest that express the gene
Ms4a4b	Cd8	3.79958	0	0	0.934	0.233
Cd3g	Cd8	3.52354	0	0	0.925	0.164		pct.2: percentage of cells in all other cell populations that express the gene
Cd3d	Cd8	3.11926	0	0	0.883	0.153
Cxcr6	Cd8	2.96281	0	0	0.834	0.071
Trac	Cd8	2.71258	0	0	0.88	0.159
Cd8b1	Cd8	2.63689	0	0	0.788	0.09
Cd3e	Cd8	2.57005	0	0	0.752	0.091
Thy1	Cd8	2.55892	0	0	0.75	0.156
Ltb	Cd8	2.53319	0	0	0.882	0.295
Lat	Cd8	2.48903	0	0	0.875	0.169
Cd8a	Cd8	2.15165	0	0	0.683	0.041
Rac2	Cd8	1.84359	0	0	0.911	0.599
Gzmk	Cd8	1.45982	0	0	0.586	0.033
Ccl1	Cd8	1.27717	0	0	0.612	0.105
Lck	Cd8	2.44276	5.22102e-305	1.16403e-300	0.758	0.183
Icos	Cd8	1.30698	8.13244e-302	1.81313e-297	0.612	0.071
Gm8369	Cd8	1.76585	1.20559e-294	2.68787e-290	0.701	0.156
Shisa5	Cd8	1.89537	2.65291e-286	5.91467e-282	0.938	0.796
Gimap4	Cd8	2.42631	7.12777e-286	1.58914e-281	0.765	0.203
Tmsb10	Cd8	1.21985	1.23167e-283	2.74601e-279	0.99	0.969
AW112010	Cd8	1.4802	5.34047e-268	1.19066e-263	0.941	0.799
Tnfrsf18	Cd8	1.57409	7.68594e-257	1.71358e-252	0.725	0.259
Ifng	Cd8	2.14209	9.17714e-257	2.04604e-252	0.575	0.068
H2-K1	Cd8	1.16243	8.13795e-242	1.81436e-237	0.977	0.919
Tnfrsf4	Cd8	0.954078	8.9488e-236	1.99513e-231	0.681	0.236
Gimap3	Cd8	1.94507	7.59285e-234	1.69283e-229	0.647	0.108
Ptprcap	Cd8	2.33374	3.10922e-227	6.93201e-223	0.716	0.199
Sh2d1a	Cd8	1.18742	7.97103e-221	1.77714e-216	0.554	0.04
Zap70	Cd8	1.24812	2.56119e-218	5.71018e-214	0.584	0.07
Xcl1	Cd8	1.91051	3.24279e-218	7.22979e-214	0.643	0.197
Serpina3g	Cd8	1.31339	2.61372e-213	5.82728e-209	0.71	0.244
Hcst	Cd8	2.1711	2.62133e-204	5.84426e-200	0.75	0.336
H2-Q7	Cd8	1.66352	1.86811e-198	4.16495e-194	0.804	0.56
Il2rg	Cd8	1.43817	3.62955e-190	8.09208e-186	0.773	0.35
Bcl2	Cd8	2.10694	1.15305e-187	2.57073e-183	0.717	0.299
Cxcr3	Cd8	1.17764	5.1003e-185	1.13711e-180	0.61	0.15
Lag3	Cd8	1.3018	1.65019e-181	3.67909e-177	0.598	0.141
Traf1	Cd8	1.02187	5.37574e-176	1.19852e-171	0.759	0.395
Isg20	Cd8	1.01076	1.06888e-169	2.38307e-165	0.768	0.431
Ccl5	Cd8	2.91555	9.66404e-163	2.1546e-158	0.774	0.562
Cd5	Cd8	0.952775	7.91865e-155	1.76546e-150	0.542	0.073
Pdcd1	Cd8	1.46427	1.65487e-149	3.68954e-145	0.542	0.067
Stk17b	Cd8	1.28218	1.17839e-148	2.62723e-144	0.746	0.349
Ctsw	Cd8	1.93862	1.25559e-147	2.79933e-143	0.619	0.124
Id2	Cd8	1.59588	1.23899e-142	2.76232e-138	0.8	0.533
Cd2	Cd8	1.94393	2.08394e-142	4.64615e-138	0.647	0.191
Il2rb	Cd8	1.70271	8.76663e-140	1.95452e-135	0.619	0.177
Skap1	Cd8	1.6549	4.33578e-126	9.66662e-122	0.552	0.067
Gimap1	Cd8	1.84889	1.00577e-123	2.24236e-119	0.611	0.132
Sept1	Cd8	1.88642	1.23301e-110	2.74899e-106	0.626	0.234
Anxa6	Cd8	1.33857	7.72395e-108	1.72205e-103	0.676	0.377
Ms4a6b	Cd8	1.20725	3.28505e-102	7.32402e-98	0.801	0.581
Gimap7	Cd8	1.61247	2.09002e-99	4.65969e-95	0.571	0.135
Cst7	Cd8	1.44299	1.33399e-96	2.97412e-92	0.577	0.209
Arhgef1	Cd8	1.35444	7.95193e-92	1.77288e-87	0.709	0.454
Selplg	Cd8	1.30098	5.1106e-83	1.13941e-78	0.699	0.488
Klrd1	Cd8	1.78948	4.26271e-78	9.50371e-74	0.589	0.216
Gimap5	Cd8	1.2806	4.46281e-76	9.94984e-72	0.534	0.106
Sp100	Cd8	1.29555	5.54105e-70	1.23538e-65	0.687	0.451
Itk	Cd8	0.978071	8.07794e-66	1.80098e-61	0.297	0.049
Mndal	Cd8	0.969726	2.10625e-62	4.69588e-58	0.701	0.448
Cd7	Cd8	1.14526	3.41569e-61	7.61528e-57	0.477	0.056
4930523C07Rik	Cd8	1.19985	3.48635e-61	7.77282e-57	0.53	0.194
Ly6c2	Cd8	1.6328	3.06542e-60	6.83435e-56	0.645	0.345
Tbc1d10c	Cd8	1.20836	6.54584e-59	1.4594e-54	0.56	0.254
Gimap6	Cd8	1.70538	1.88648e-58	4.2059e-54	0.567	0.199
Klk8	Cd8	1.12021	2.09614e-58	4.67334e-54	0.511	0.126
Cd69	Cd8	1.44566	2.20188e-57	4.9091e-53	0.56	0.255
Cd6	Cd8	1.33382	7.83764e-52	1.7474e-47	0.479	0.065
Gzmb	Cd8	1.78792	4.58653e-49	1.02257e-44	0.555	0.237
Ccnd3	Cd8	0.932656	1.68871e-41	3.76498e-37	0.697	0.484
Ccnd2	Cd8	0.954628	3.64389e-39	8.12406e-35	0.716	0.672
Ifngr1	Cd8	1.07435	1.66904e-38	3.72113e-34	0.671	0.595
Tnfrsf9	Cd8	1.12518	7.03514e-35	1.56848e-30	0.532	0.298
Epsti1	Cd8	0.989958	4.05119e-33	9.03212e-29	0.612	0.403
Akap13	Cd8	0.953085	1.86635e-32	4.16102e-28	0.594	0.428
Bcl11b	Cd8	1.02174	1.89731e-30	4.23005e-26	0.348	0.032
Elf1	Cd8	1.0134	5.3546e-28	1.19381e-23	0.567	0.381
Nabp1	Cd8	1.08465	5.36481e-28	1.19609e-23	0.525	0.315
Arl6ip1	Cd8	0.986002	1.89773e-27	4.23099e-23	0.631	0.511
Gm12840	Cd8	1.05787	2.67631e-25	5.96684e-21	0.47	0.215
Trbc1	Cd8	2.37945	8.51592e-25	1.89862e-20	0.493	0.138
Cd28	Cd8	1.61413	7.91401e-23	1.76443e-18	0.47	0.107
Ccl4	Cd8	1.78263	1.85415e-18	4.13382e-14	0.611	0.466
Gramd3	Cd8	1.0852	2.63725e-18	5.87975e-14	0.487	0.243
Gimap9	Cd8	1.16016	7.33821e-18	1.63605e-13	0.333	0.165
Gzma	Cd8	1.46854	6.39169e-16	1.42503e-11	0.32	0.148
Klrk1	Cd8	1.53076	1.34417e-15	2.99683e-11	0.495	0.203
Ctla2a	Cd8	1.46235	1.60767e-14	3.58431e-10	0.514	0.318
Pglyrp1	Cd8	0.999402	5.96842e-14	1.33066e-09	0.494	0.259
Cd82	Cd8	1.02224	4.09699e-12	9.13425e-08	0.602	0.527
Runx3	Cd8	0.960584	4.70463e-11	1.0489e-06	0.512	0.363
Ptpn22	Cd8	1.44626	7.85649e-11	1.7516e-06	0.456	0.202
Cd27	Cd8	0.959139	1.48039e-07	0.00330052	0.36	0.312
Sh2d2a	Cd8	1.32041	1.11981e-06	0.0249662	0.426	0.065
Dusp2	Cd8	1.48988	1.40782e-05	0.313875	0.449	0.274
Rinl	Cd8	1.14693	9.09705e-05	1	0.444	0.292
Cd37	Cd8	1.04612	0.000591245	1	0.488	0.383
Tnfrsf4	Treg	4.57563	0	0	0.982	0.236
Tnfrsf18	Treg	4.20037	0	0	0.972	0.26
Ikzf2	Treg	4.06318	0	0	0.926	0.244
Tnfrsf9	Treg	3.91649	0	0	0.934	0.295
Ltb	Treg	3.8104	0	0	0.95	0.3
Cd2	Treg	3.6728	0	0	0.922	0.191
Trac	Treg	3.64657	0	0	0.955	0.164
Ctla4	Treg	3.50027	0	0	0.865	0.137
Icos	Treg	3.33589	0	0	0.851	0.073
Cd3d	Treg	3.23568	0	0	0.896	0.16
Cd3g	Treg	3.15362	0	0	0.889	0.172
Klrg1	Treg	2.90352	0	0	0.81	0.084
Shisa5	Treg	2.85328	0	0	0.992	0.797
Gimap3	Treg	2.71873	0	0	0.794	0.111
Il2ra	Treg	2.54243	0	0	0.794	0.158
Cd3e	Treg	2.50553	0	0	0.814	0.096
Izumo1r	Treg	2.46282	0	0	0.743	0.04
Lat	Treg	2.2775	0	0	0.79	0.176
Cd6	Treg	2.23685	0	0	0.706	0.066
Foxp3	Treg	2.04169	0	0	0.685	0.052
Gzmb	Treg	3.94326	5.5883e-281	1.24591e-276	0.87	0.236
H2-K1	Treg	1.79864	7.46148e-280	1.66354e-275	0.992	0.92
H2-D1	Treg	1.46954	8.82538e-263	1.96762e-258	0.995	0.966
Ly6a	Treg	2.0479	1.24094e-250	2.76667e-246	0.972	0.774
Spint2	Treg	1.4207	1.88318e-237	4.19856e-233	0.634	0.126
Ptprcap	Treg	2.92555	4.746e-227	1.05812e-222	0.795	0.203
AW112010	Treg	1.98651	9.87728e-223	2.20214e-218	0.969	0.8
Rac2	Treg	2.2418	7.66128e-221	1.70808e-216	0.942	0.602
Pkp3	Treg	1.75802	1.35694e-217	3.0253e-213	0.723	0.206
Pglyrp1	Treg	2.75834	8.46178e-204	1.88655e-199	0.789	0.258
Gimap4	Treg	2.70341	3.71934e-189	8.29227e-185	0.779	0.208
Lck	Treg	2.38791	3.04272e-188	6.78375e-184	0.743	0.188
H2-Q7	Treg	2.16829	1.96931e-183	4.39057e-179	0.861	0.561
Ifi27l2a	Treg	1.96697	1.78674e-179	3.98353e-175	0.957	0.84
Sdf4	Treg	2.59743	1.13708e-174	2.53511e-170	0.856	0.59
Dusp5	Treg	1.45853	2.11794e-172	4.72194e-168	0.703	0.273
Thy1	Treg	1.80916	1.68934e-158	3.76639e-154	0.665	0.162
Ifngr1	Treg	2.09868	7.6232e-157	1.69959e-152	0.838	0.593
Cd247	Treg	1.3922	1.93834e-153	4.32153e-149	0.535	0.071
Gimap1	Treg	2.28095	7.79966e-148	1.73893e-143	0.68	0.136
Cd28	Treg	2.10148	5.32038e-145	1.18618e-140	0.599	0.108
Gimap7	Treg	2.24681	1.39875e-144	3.11851e-140	0.657	0.138
Itgb7	Treg	2.2057	3.12805e-144	6.97399e-140	0.746	0.271
Trbc2	Treg	2.2608	1.40776e-140	3.13859e-136	0.698	0.167
Socs2	Treg	1.45128	4.06191e-135	9.05603e-131	0.645	0.296
Glrx	Treg	1.93027	1.94437e-133	4.33498e-129	0.85	0.511
S100a10	Treg	1.60477	1.32832e-130	2.96148e-126	0.934	0.805
Selplg	Treg	1.74982	5.26835e-126	1.17458e-121	0.833	0.488
Samsn1	Treg	2.1517	1.10302e-122	2.45919e-118	0.729	0.34
Maf	Treg	2.01542	6.33669e-106	1.41276e-101	0.754	0.429
Gimap6	Treg	2.05305	7.43687e-105	1.65805e-100	0.657	0.201
Igtp	Treg	1.89228	4.69632e-104	1.04704e-99	0.706	0.348
Cd53	Treg	1.49113	1.70459e-100	3.80038e-96	0.85	0.665
Cd27	Treg	2.13671	5.86992e-96	1.3087e-91	0.649	0.309
Il2rb	Treg	2.02858	3.64876e-90	8.1349e-86	0.622	0.181
Ighm	Treg	1.45366	5.838e-90	1.30158e-85	0.678	0.378
H2-T23	Treg	1.42624	1.73292e-85	3.86354e-81	0.825	0.548
Dgat1	Treg	1.53288	7.4666e-85	1.66468e-80	0.629	0.318
Chchd10	Treg	1.87415	4.40669e-83	9.82471e-79	0.611	0.267
Arl6ip1	Treg	1.725	4.06609e-82	9.06534e-78	0.739	0.51
Pim1	Treg	1.59525	1.72904e-81	3.85489e-77	0.743	0.49
Bmyc	Treg	1.50655	2.27769e-74	5.07812e-70	0.67	0.413
Ccnd2	Treg	1.55659	1.17561e-71	2.62102e-67	0.741	0.672
Sept1	Treg	1.76092	7.22418e-68	1.61063e-63	0.616	0.237
Ddit4	Treg	1.63906	1.95252e-66	4.35314e-62	0.734	0.515
Cd82	Treg	1.33127	4.63686e-65	1.03379e-60	0.756	0.525
Tspan13	Treg	1.41968	1.81565e-64	4.04798e-60	0.581	0.247
Cxcr3	Treg	1.48458	8.64628e-63	1.92769e-58	0.521	0.155
Jund	Treg	1.40561	1.07453e-62	2.39567e-58	0.873	0.755
Penk	Treg	1.66498	1.41203e-61	3.14812e-57	0.452	0.092
Cd4	Treg	1.45956	1.41613e-61	3.15726e-57	0.432	0.038
Ncoa7	Treg	1.39254	9.44862e-56	2.10657e-51	0.566	0.291
Tap1	Treg	1.42668	1.25835e-51	2.80548e-47	0.677	0.466
Ets1	Treg	1.77385	4.73386e-51	1.05541e-46	0.612	0.398
S100a13	Treg	1.32272	2.68805e-50	5.99301e-46	0.797	0.636
Glipr1	Treg	1.61027	1.07242e-48	2.39097e-44	0.602	0.361
Isg20	Treg	1.86579	6.12357e-46	1.36525e-41	0.637	0.435
Gbp7	Treg	1.40421	6.98054e-45	1.55631e-40	0.596	0.353
Limd2	Treg	1.32657	1.95801e-43	4.36538e-39	0.751	0.638
Arhgef1	Treg	1.33913	4.21209e-42	9.39086e-38	0.649	0.457
H2-T22	Treg	1.38151	1.59227e-40	3.54997e-36	0.672	0.588
Rora	Treg	1.65276	1.9315e-40	4.30628e-36	0.495	0.176
Hcst	Treg	1.59996	4.36598e-40	9.73394e-36	0.596	0.342
Tbc1d10c	Treg	1.37776	1.70087e-37	3.79209e-33	0.52	0.258
Tspan32	Treg	1.53176	3.98308e-34	8.88027e-30	0.568	0.354
Grap	Treg	1.45489	2.40208e-28	5.35544e-24	0.47	0.184
Nrip1	Treg	1.63007	7.17614e-24	1.59992e-19	0.533	0.366
Cd5	Treg	1.72347	2.75396e-23	6.13994e-19	0.449	0.078
Il2rg	Treg	1.45983	3.83086e-23	8.54089e-19	0.53	0.357
Hif1a	Treg	1.3186	3.88214e-21	8.65523e-17	0.568	0.478
Gimap9	Treg	1.45306	1.72026e-20	3.83533e-16	0.449	0.165
Serpina3g	Treg	1.76351	2.91506e-18	6.49913e-14	0.49	0.251
Peli1	Treg	1.35029	7.19131e-18	1.6033e-13	0.541	0.396
Odc1	Treg	1.42893	2.19905e-14	4.90277e-10	0.541	0.5
Traf1	Treg	1.47964	4.59252e-13	1.0239e-08	0.515	0.402
Lag3	Treg	1.3587	8.3662e-12	1.86524e-07	0.272	0.149
Cd37	Treg	1.38118	9.81245e-12	2.18769e-07	0.513	0.384
Il7r	Treg	1.51091	4.61834e-05	1	0.375	0.18
Arl5a	Treg	1.31519	0.00376974	1	0.421	0.331
Trbc1	Treg	1.79042	0.0052765	1	0.398	0.142
Tnfrsf4	Cd4	3.46055	0	0	0.779	0.237
Trac	Cd4	3.00994	0	0	0.764	0.166
Gimap3	Cd4	2.45853	1.49317e-295	3.32903e-291	0.614	0.112
Tnfrsf18	Cd4	3.13561	8.46807e-280	1.88796e-275	0.767	0.262
Icos	Cd4	2.31156	4.39285e-271	9.79386e-267	0.542	0.076
Foxp3	Cd4	1.29172	9.00536e-270	2.00774e-265	0.402	0.055
Cd3g	Cd4	2.9255	5.0285e-251	1.1211e-246	0.719	0.173
Ltb	Cd4	3.29375	3.60842e-228	8.04497e-224	0.76	0.301
H2-K1	Cd4	1.54784	3.26734e-224	7.28454e-220	0.965	0.92
Tnfrsf9	Cd4	2.72466	6.44497e-207	1.43691e-202	0.697	0.297
Cd6	Cd4	1.45809	5.28132e-202	1.17747e-197	0.419	0.069
Shisa5	Cd4	2.2728	5.32577e-194	1.18738e-189	0.888	0.798
Cd2	Cd4	2.99981	1.17569e-190	2.62121e-186	0.669	0.194
Trbc2	Cd4	2.46248	1.65825e-171	3.69707e-167	0.612	0.168
Ctla4	Cd4	2.08388	2.59023e-167	5.77492e-163	0.509	0.141
H2-D1	Cd4	1.07304	3.22436e-165	7.18872e-161	0.973	0.966
Cd3e	Cd4	2.12574	1.44537e-160	3.22246e-156	0.521	0.099
Cd3d	Cd4	2.59349	3.14472e-152	7.01115e-148	0.614	0.162
Ikzf2	Cd4	3.37855	1.61137e-148	3.59255e-144	0.663	0.247
Lat	Cd4	1.7953	4.3011e-144	9.5893e-140	0.511	0.179
Izumo1r	Cd4	1.30827	1.31521e-132	2.93225e-128	0.339	0.045
Pglyrp1	Cd4	2.14543	1.56229e-132	3.48312e-128	0.595	0.259
Gzmb	Cd4	2.87987	3.53911e-123	7.89044e-119	0.6	0.239
Thy1	Cd4	1.63841	1.94643e-112	4.33956e-108	0.485	0.163
Cxcr6	Cd4	1.54201	3.59144e-112	8.00712e-108	0.361	0.083
AW112010	Cd4	1.44576	1.89577e-108	4.22661e-104	0.85	0.801
Cd28	Cd4	1.7714	1.42928e-104	3.18657e-100	0.426	0.11
Rac2	Cd4	1.71978	2.96214e-102	6.6041e-98	0.769	0.603
Lck	Cd4	2.19054	6.84665e-101	1.52646e-96	0.526	0.19
Itgb7	Cd4	2.06429	1.76556e-94	3.93631e-90	0.547	0.273
Il2rb	Cd4	1.8081	2.06594e-89	4.606e-85	0.485	0.182
H2-Q7	Cd4	1.85903	2.50236e-87	5.579e-83	0.672	0.563
Gimap4	Cd4	2.45744	4.63654e-82	1.03372e-77	0.549	0.21
Ifngr1	Cd4	1.96698	2.22163e-75	4.95312e-71	0.665	0.595
Ly6a	Cd4	1.31422	7.44933e-69	1.66083e-64	0.793	0.776
Klrg1	Cd4	1.44125	9.51219e-68	2.12074e-63	0.361	0.089
Tspan13	Cd4	1.17932	1.96849e-66	4.38874e-62	0.433	0.248
Gimap6	Cd4	2.11	2.25775e-65	5.03364e-61	0.477	0.203
Ptprcap	Cd4	2.32605	1.08713e-62	2.42375e-58	0.515	0.205
Gimap1	Cd4	2.03732	2.78974e-62	6.21972e-58	0.467	0.138
S100a10	Cd4	1.19874	1.55178e-57	3.4597e-53	0.792	0.807
Ifi27l2a	Cd4	1.21395	1.38374e-51	3.08504e-47	0.833	0.841
Gimap7	Cd4	1.91217	5.6559e-50	1.26098e-45	0.416	0.14
Dusp5	Cd4	1.14709	9.16322e-50	2.04294e-45	0.41	0.276
Il2ra	Cd4	1.49718	9.16263e-49	2.04281e-44	0.39	0.163
Cxcr3	Cd4	1.36561	4.83915e-48	1.07889e-43	0.362	0.157
Selplg	Cd4	1.5124	2.11354e-47	4.71214e-43	0.605	0.491
Tbc1d10c	Cd4	1.43431	3.26036e-40	7.26898e-36	0.41	0.259
Gimap5	Cd4	1.36233	1.38379e-39	3.08516e-35	0.349	0.111
Samsn1	Cd4	1.57958	2.78445e-39	6.20792e-35	0.482	0.343
Cd4	Cd4	1.17693	5.48254e-35	1.22233e-30	0.279	0.04
Serpina3g	Cd4	1.50316	3.65313e-34	8.14465e-30	0.395	0.252
Tspan32	Cd4	1.14257	4.37516e-32	9.75442e-28	0.458	0.355
Arl6ip1	Cd4	1.41262	2.97227e-31	6.62667e-27	0.564	0.513
Vgll4	Cd4	1.33899	5.68615e-30	1.26773e-25	0.402	0.33
4930523C07Rik	Cd4	1.11148	2.30726e-29	5.14403e-25	0.304	0.199
Sdf4	Cd4	2.11398	2.29086e-27	5.10748e-23	0.554	0.594
Il2rg	Cd4	1.21282	6.68704e-27	1.49087e-22	0.446	0.358
Maf	Cd4	1.36637	1.02229e-26	2.2792e-22	0.496	0.432
Traf1	Cd4	1.30848	6.65556e-26	1.48386e-21	0.455	0.402
Dgat1	Cd4	1.09341	1.0294e-22	2.29504e-18	0.388	0.321
Bcl11b	Cd4	1.23028	2.61998e-21	5.84124e-17	0.257	0.036
Trbc1	Cd4	1.87596	1.64509e-20	3.66773e-16	0.334	0.143
Gm26740	Cd4	1.3182	1.27945e-19	2.85252e-15	0.392	0.326
Ms4a4b	Cd4	1.78697	3.01059e-19	6.71211e-15	0.349	0.246
Arhgap45	Cd4	1.19815	3.01174e-19	6.71468e-15	0.475	0.442
Ccl5	Cd4	1.49127	3.24998e-19	7.24583e-15	0.563	0.567
Ccnd2	Cd4	1.17068	7.01227e-18	1.56339e-13	0.576	0.675
Ptprc	Cd4	1.10215	1.01631e-17	2.26585e-13	0.515	0.52
Skap1	Cd4	1.2623	1.80409e-17	4.02221e-13	0.284	0.074
Pdcd1	Cd4	1.19896	1.04099e-16	2.3209e-12	0.252	0.074
Pim1	Cd4	1.1202	1.10221e-16	2.45737e-12	0.516	0.493
Pkp3	Cd4	1.11593	1.85051e-16	4.12572e-12	0.315	0.211
Il7r	Cd4	1.56629	1.15819e-14	2.58218e-10	0.29	0.181
Cd69	Cd4	1.07613	1.2133e-14	2.70505e-10	0.313	0.261
Hcst	Cd4	1.32099	6.10468e-14	1.36104e-09	0.406	0.344
Id2	Cd4	1.07103	1.44369e-13	3.21871e-09	0.537	0.538
Tap1	Cd4	1.09181	2.07693e-13	4.63053e-09	0.478	0.469
Gimap9	Cd4	1.50197	4.38705e-13	9.78092e-09	0.308	0.166
Ighm	Cd4	1.04943	4.92532e-13	1.0981e-08	0.414	0.382
Ddit4	Cd4	1.32177	6.08164e-13	1.3559e-08	0.515	0.518
Cd27	Cd4	1.39091	1.88905e-11	4.21164e-07	0.355	0.312
Arhgef1	Cd4	1.27126	8.61716e-11	1.9212e-06	0.448	0.459
Cd247	Cd4	1.18822	3.01405e-10	6.71983e-06	0.266	0.074
H2-T22	Cd4	1.0795	1.19621e-09	2.66694e-05	0.53	0.59
Cd37	Cd4	1.42101	2.11805e-09	4.72219e-05	0.399	0.386
Nkg7	Cd4	1.40567	3.37274e-09	7.51952e-05	0.335	0.251
Peli1	Cd4	1.13668	4.11354e-09	9.17115e-05	0.409	0.398
Gm8369	Cd4	1.05862	4.29867e-09	9.58389e-05	0.253	0.167
Sept1	Cd4	1.34161	9.33167e-09	0.00020805	0.328	0.241
Cd82	Cd4	1.05217	1.30215e-08	0.000290314	0.494	0.529
Igtp	Cd4	1.28087	4.12452e-08	0.000919562	0.358	0.353
Isg20	Cd4	1.30308	3.20774e-07	0.00715166	0.429	0.438
Limd2	Cd4	1.16152	7.01905e-07	0.015649	0.537	0.641
Anxa6	Cd4	1.09642	1.00106e-06	0.0223187	0.379	0.383
Nrip1	Cd4	1.19112	4.45447e-06	0.0993124	0.354	0.369
Crem	Cd4	1.15183	0.00010509	1	0.257	0.243
Rhoh	Cd4	1.17841	0.000952874	1	0.311	0.306
Ets1	Cd4	1.50356	0.00131594	1	0.366	0.401
Ogt	Cd4	1.17152	0.00235894	1	0.385	0.476
Gzma	NK_Gzmahigh	5.41432	0	0	0.874	0.139
Nkg7	NK_Gzmahigh	4.18088	0	0	0.966	0.24
Ms4a4b	NK_Gzmahigh	3.12239	0	0	0.865	0.238
Xcl1	NK_Gzmahigh	2.87036	0	0	0.8	0.197
Txk	NK_Gzmahigh	2.83124	0	0	0.741	0.119
AW112010	NK_Gzmahigh	2.67217	0	0	0.973	0.799
Sept1	NK_Gzmahigh	2.46019	0	0	0.807	0.233
Trbc1	NK_Gzmahigh	2.41997	0	0	0.814	0.135
Klrb1c	NK_Gzmahigh	2.40581	0	0	0.687	0.036
Serpinb6b	NK_Gzmahigh	2.22236	0	0	0.74	0.096
Ncr1	NK_Gzmahigh	2.20953	0	0	0.774	0.037
Sh2d2a	NK_Gzmahigh	1.95438	0	0	0.713	0.063
Klra9	NK_Gzmahigh	1.91245	0	0	0.625	0.014
Sh2d1a	NK_Gzmahigh	1.32259	0	0	0.602	0.042
AC163354.1	NK_Gzmahigh	0.947377	0	0	0.576	0.043
Car2	NK_Gzmahigh	2.21007	2.55941e-305	5.7062e-301	0.66	0.083
Thy1	NK_Gzmahigh	1.39304	7.85816e-301	1.75198e-296	0.718	0.159
Tmsb10	NK_Gzmahigh	1.54108	2.65445e-291	5.9181e-287	0.995	0.969
Pglyrp1	NK_Gzmahigh	1.64895	2.74117e-288	6.11144e-284	0.785	0.256
Klrk1	NK_Gzmahigh	2.72306	2.58862e-274	5.77134e-270	0.804	0.199
Samd3	NK_Gzmahigh	1.05294	3.27874e-274	7.30995e-270	0.54	0.047
Klra3	NK_Gzmahigh	1.31919	4.54655e-273	1.01365e-268	0.554	0.051
Tbc1d10c	NK_Gzmahigh	1.58544	5.9728e-269	1.33164e-264	0.732	0.253
Gimap4	NK_Gzmahigh	2.56769	4.43695e-262	9.89219e-258	0.782	0.206
Bcl2	NK_Gzmahigh	2.75323	5.92547e-262	1.32108e-257	0.816	0.3
Gimap1	NK_Gzmahigh	2.22616	5.14079e-258	1.14614e-253	0.705	0.133
Klrd1	NK_Gzmahigh	3.00908	9.39596e-253	2.09483e-248	0.789	0.215
Id2	NK_Gzmahigh	2.32283	3.01773e-251	6.72804e-247	0.893	0.533
Klre1	NK_Gzmahigh	2.78163	4.76308e-244	1.06193e-239	0.678	0.096
Gzmc	NK_Gzmahigh	3.49286	1.81954e-243	4.05666e-239	0.771	0.403
Gem	NK_Gzmahigh	1.05074	9.20947e-239	2.05325e-234	0.634	0.139
Il2rb	NK_Gzmahigh	2.57646	2.19748e-223	4.89927e-219	0.723	0.178
Shisa5	NK_Gzmahigh	1.88167	1.54374e-218	3.44176e-214	0.941	0.797
Ptprcap	NK_Gzmahigh	2.07729	5.41753e-218	1.20784e-213	0.724	0.202
Eomes	NK_Gzmahigh	1.48523	2.00422e-216	4.46842e-212	0.588	0.079
Nabp1	NK_Gzmahigh	1.43057	1.13635e-201	2.5335e-197	0.745	0.313
Ltb	NK_Gzmahigh	1.26177	8.79282e-173	1.96036e-168	0.714	0.301
Selplg	NK_Gzmahigh	2.01113	8.61105e-167	1.91983e-162	0.799	0.487
Ctla2a	NK_Gzmahigh	2.61685	2.64754e-166	5.9027e-162	0.733	0.316
Klrc1	NK_Gzmahigh	1.67957	5.81137e-154	1.29565e-149	0.548	0.049
Cd244	NK_Gzmahigh	1.08908	3.99948e-148	8.91684e-144	0.666	0.223
Ccl5	NK_Gzmahigh	3.1498	4.16759e-148	9.29165e-144	0.79	0.563
Lck	NK_Gzmahigh	1.67201	1.02857e-145	2.29319e-141	0.651	0.188
Gzmb	NK_Gzmahigh	3.09982	7.91908e-144	1.76556e-139	0.689	0.237
Irf8	NK_Gzmahigh	1.9739	3.19831e-143	7.13063e-139	0.812	0.571
Myl6	NK_Gzmahigh	0.972708	1.60013e-132	3.56748e-128	0.929	0.937
Arhgap45	NK_Gzmahigh	1.46706	5.23045e-128	1.16613e-123	0.771	0.437
Ifngr1	NK_Gzmahigh	1.56331	2.23786e-124	4.98931e-120	0.781	0.593
Il18r1	NK_Gzmahigh	0.962994	1.18791e-121	2.64845e-117	0.49	0.06
Rac2	NK_Gzmahigh	1.32037	2.98274e-113	6.65003e-109	0.832	0.602
Prf1	NK_Gzmahigh	2.5775	5.02471e-107	1.12026e-102	0.589	0.123
Hcst	NK_Gzmahigh	1.86701	1.5745e-105	3.51034e-101	0.687	0.339
Gimap6	NK_Gzmahigh	2.14642	1.69737e-105	3.78428e-101	0.634	0.2
Serpina3g	NK_Gzmahigh	1.84841	5.5298e-105	1.23287e-100	0.64	0.248
Ctsw	NK_Gzmahigh	2.2257	1.17091e-100	2.61053e-96	0.603	0.127
Hsd11b1	NK_Gzmahigh	1.2337	3.61095e-100	8.05061e-96	0.558	0.161
Klri2	NK_Gzmahigh	1.64289	1.81001e-96	4.03543e-92	0.474	0.032
Ptprc	NK_Gzmahigh	1.10433	1.76752e-87	3.94068e-83	0.776	0.516
Cd7	NK_Gzmahigh	1.35598	7.29208e-82	1.62577e-77	0.477	0.058
Anxa6	NK_Gzmahigh	1.18913	2.6216e-70	5.84486e-66	0.661	0.378
Klrc2	NK_Gzmahigh	1.41186	2.64966e-62	5.90742e-58	0.451	0.029
Gm19585	NK_Gzmahigh	1.13799	1.15687e-59	2.57923e-55	0.443	0.025
Klrb1a	NK_Gzmahigh	1.10001	3.88722e-53	8.66656e-49	0.293	0.021
Rsrp1	NK_Gzmahigh	1.18035	4.04857e-51	9.0263e-47	0.849	0.751
Tnfrsf9	NK_Gzmahigh	1.47524	1.86591e-50	4.16005e-46	0.577	0.299
Serpinb9	NK_Gzmahigh	1.91674	2.8826e-50	6.42676e-46	0.564	0.29
H2-Q7	NK_Gzmahigh	1.20104	6.22516e-49	1.3879e-44	0.67	0.563
Gimap5	NK_Gzmahigh	1.85277	2.2763e-43	5.075e-39	0.496	0.109
Ptpn18	NK_Gzmahigh	0.959377	6.05822e-42	1.35068e-37	0.72	0.643
Klra8	NK_Gzmahigh	2.07356	7.73667e-41	1.72489e-36	0.432	0.018
Gimap7	NK_Gzmahigh	1.3942	2.82431e-37	6.2968e-33	0.499	0.139
Cd82	NK_Gzmahigh	1.06738	1.0303e-34	2.29705e-30	0.702	0.525
Arhgef1	NK_Gzmahigh	1.04036	3.16681e-32	7.06039e-28	0.646	0.456
Klra7	NK_Gzmahigh	2.00432	1.99515e-28	4.44818e-24	0.452	0.055
Gpr171	NK_Gzmahigh	1.27043	3.97016e-26	8.85146e-22	0.488	0.247
Il2rg	NK_Gzmahigh	1.17625	4.51048e-26	1.00561e-21	0.545	0.356
Ablim1	NK_Gzmahigh	1.10748	3.8367e-25	8.55392e-21	0.286	0.078
Mbnl1	NK_Gzmahigh	1.09689	6.06816e-25	1.3529e-20	0.634	0.544
Itgb1	NK_Gzmahigh	1.14885	2.60557e-24	5.80912e-20	0.643	0.619
Pdcd4	NK_Gzmahigh	1.12596	2.69701e-22	6.01299e-18	0.473	0.236
Satb1	NK_Gzmahigh	1.03139	6.31354e-22	1.4076e-17	0.271	0.157
Rinl	NK_Gzmahigh	1.15573	7.21818e-21	1.60929e-16	0.49	0.292
Klrb1f	NK_Gzmahigh	1.32304	1.55709e-20	3.47154e-16	0.323	0.054
Cd2	NK_Gzmahigh	1.25172	2.28146e-19	5.08652e-15	0.477	0.196
Dusp2	NK_Gzmahigh	1.83914	2.54991e-19	5.68501e-15	0.497	0.274
Fasl	NK_Gzmahigh	0.950184	4.64771e-19	1.03621e-14	0.314	0.031
Sept6	NK_Gzmahigh	0.941012	7.0377e-16	1.56906e-11	0.287	0.286
Atp1b1	NK_Gzmahigh	0.974362	5.5564e-15	1.2388e-10	0.407	0.083
Gimap3	NK_Gzmahigh	1.3922	6.49139e-11	1.44726e-06	0.443	0.114
Tspan13	NK_Gzmahigh	0.945272	1.61891e-10	3.60936e-06	0.302	0.25
Runx3	NK_Gzmahigh	1.26786	9.07861e-10	2.02408e-05	0.505	0.364
B4galnt1	NK_Gzmahigh	0.953273	1.11498e-08	0.000248586	0.487	0.356
Jak1	NK_Gzmahigh	1.05205	3.1622e-08	0.000705012	0.501	0.478
Klrb1b	NK_Gzmahigh	1.19848	1.18102e-07	0.00263309	0.285	0.099
Pik3r1	NK_Gzmahigh	1.16882	1.09208e-05	0.243478	0.438	0.34
Vps37b	NK_Gzmahigh	1.39713	0.000111651	1	0.443	0.321
Cd37	NK_Gzmahigh	1.2345	0.000137857	1	0.473	0.384
Sell	NK_Gzmahigh	1.32713	0.00132185	1	0.402	0.16
Klra4	NK_Gzmahigh	1.42847	0.0018722	1	0.406	0.474
Dennd4a	NK_Gzmahigh	1.28435	0.00431803	1	0.371	0.228
Ccdc184	NK_Gzmchigh	1.06166	2.86052e-218	6.37753e-214	0.69	0.046
AC163354.1	NK_Gzmchigh	1.73731	2.00996e-197	4.48121e-193	0.817	0.05
Ncr1	NK_Gzmchigh	1.88877	3.19679e-189	7.12725e-185	0.786	0.047
Klra9	NK_Gzmchigh	0.879192	1.49859e-181	3.3411e-177	0.611	0.022
Car2	NK_Gzmchigh	2.68773	8.06445e-171	1.79797e-166	0.937	0.09
Dapk2	NK_Gzmchigh	0.93651	1.38695e-157	3.0922e-153	0.706	0.056
Gzme	NK_Gzmchigh	2.67426	7.81325e-136	1.74196e-131	0.69	0.079
Klre1	NK_Gzmchigh	2.22552	4.56603e-117	1.018e-112	0.905	0.104
Ctsw	NK_Gzmchigh	2.53738	1.90122e-114	4.23878e-110	0.952	0.132
Il2rb	NK_Gzmchigh	2.75983	5.91896e-113	1.31963e-108	0.984	0.184
Trbc1	NK_Gzmchigh	2.30952	4.55665e-111	1.0159e-106	0.968	0.143
Klra7	NK_Gzmchigh	1.72707	5.5382e-108	1.23474e-103	0.69	0.06
Serpinb9b	NK_Gzmchigh	0.967963	1.18939e-106	2.65175e-102	0.651	0.061
Thy1	NK_Gzmchigh	2.67464	2.04123e-103	4.55091e-99	0.944	0.166
Txk	NK_Gzmchigh	1.85891	2.64775e-100	5.90316e-96	0.865	0.127
Xcl1	NK_Gzmchigh	3.89198	9.53609e-97	2.12607e-92	0.873	0.205
Sh2d2a	NK_Gzmchigh	1.672	2.48762e-93	5.54615e-89	0.81	0.071
Prf1	NK_Gzmchigh	3.03589	8.30512e-92	1.85163e-87	0.857	0.128
Pglyrp1	NK_Gzmchigh	2.92698	2.53393e-87	5.6494e-83	0.952	0.262
Gzmc	NK_Gzmchigh	7.66519	4.23663e-87	9.44556e-83	0.968	0.408
Klrd1	NK_Gzmchigh	3.0478	2.30224e-86	5.13284e-82	0.968	0.222
Gem	NK_Gzmchigh	1.33526	2.33578e-84	5.20762e-80	0.778	0.145
Nkg7	NK_Gzmchigh	2.9947	1.30448e-81	2.90833e-77	0.984	0.25
Klrc1	NK_Gzmchigh	1.72453	8.38756e-78	1.87001e-73	0.69	0.056
Klrk1	NK_Gzmchigh	2.21575	2.21252e-72	4.93282e-68	0.952	0.207
Tnfrsf9	NK_Gzmchigh	2.27548	5.02586e-72	1.12051e-67	0.913	0.301
Ctla2a	NK_Gzmchigh	2.4365	5.9286e-72	1.32178e-67	0.937	0.321
Klrb1c	NK_Gzmchigh	1.17646	1.18711e-70	2.64667e-66	0.619	0.045
Ptprcap	NK_Gzmchigh	2.03408	1.83464e-67	4.09032e-63	0.881	0.208
Tmsb10	NK_Gzmchigh	1.75827	1.94786e-67	4.34274e-63	1	0.969
Ltb	NK_Gzmchigh	1.7791	2.46833e-67	5.50315e-63	0.905	0.306
Cst7	NK_Gzmchigh	2.33809	1.43452e-66	3.19826e-62	0.865	0.215
Gzmg	NK_Gzmchigh	2.74357	6.98988e-65	1.55839e-60	0.556	0.087
Klra8	NK_Gzmchigh	1.14189	9.89576e-64	2.20626e-59	0.492	0.023
Id2	NK_Gzmchigh	2.16677	1.48963e-60	3.32113e-56	0.984	0.537
Ms4a4b	NK_Gzmchigh	1.75273	5.79352e-60	1.29166e-55	0.905	0.246
Rps18	NK_Gzmchigh	0.938521	4.87492e-59	1.08686e-54	1	0.993
Serpinb6b	NK_Gzmchigh	1.63086	1.37474e-56	3.06499e-52	0.722	0.105
Pkp3	NK_Gzmchigh	0.990452	1.44811e-56	3.22856e-52	0.77	0.211
Tbc1d10c	NK_Gzmchigh	1.24159	7.89914e-55	1.76111e-50	0.802	0.259
Skap1	NK_Gzmchigh	0.890088	7.23726e-54	1.61355e-49	0.675	0.076
Irf8	NK_Gzmchigh	2.18888	9.11366e-53	2.03189e-48	0.968	0.573
Rps15a	NK_Gzmchigh	0.895919	1.00108e-51	2.2319e-47	0.992	0.988
Sh2d1a	NK_Gzmchigh	0.898142	1.18334e-51	2.63825e-47	0.595	0.05
Gimap4	NK_Gzmchigh	1.62705	1.30303e-51	2.9051e-47	0.841	0.213
Shisa5	NK_Gzmchigh	1.44679	3.57154e-51	7.96274e-47	1	0.799
Tnfrsf18	NK_Gzmchigh	0.998373	1.22499e-50	2.73112e-46	0.817	0.268
Serpina3g	NK_Gzmchigh	1.64303	2.30231e-50	5.133e-46	0.833	0.253
Nrgn	NK_Gzmchigh	1.45585	5.96998e-50	1.33101e-45	0.571	0.054
Rac2	NK_Gzmchigh	1.40779	6.40571e-48	1.42815e-43	0.992	0.605
AW112010	NK_Gzmchigh	1.55161	6.9432e-47	1.54799e-42	1	0.801
Bcl2	NK_Gzmchigh	1.55801	4.57344e-46	1.01965e-41	0.833	0.307
Lck	NK_Gzmchigh	1.29329	2.41498e-45	5.3842e-41	0.786	0.194
Rpl22l1	NK_Gzmchigh	1.40603	2.62197e-45	5.84568e-41	1	0.889
Gimap1	NK_Gzmchigh	1.28945	1.25547e-43	2.79906e-39	0.746	0.141
Nabp1	NK_Gzmchigh	1.32098	4.98261e-43	1.11087e-38	0.802	0.318
Eef2	NK_Gzmchigh	0.994256	7.36487e-42	1.642e-37	0.992	0.928
Sept1	NK_Gzmchigh	1.66548	2.06227e-41	4.59783e-37	0.778	0.241
Gzmd	NK_Gzmchigh	4.21293	1.17721e-40	2.62459e-36	0.659	0.236
Gzmb	NK_Gzmchigh	2.84357	2.79548e-39	6.23252e-35	0.786	0.243
Rpl4	NK_Gzmchigh	0.858866	4.21987e-39	9.40819e-35	0.992	0.966
Klri2	NK_Gzmchigh	0.965735	4.81136e-38	1.07269e-33	0.516	0.038
Gimap6	NK_Gzmchigh	1.39647	6.02398e-38	1.34305e-33	0.722	0.206
Rpl35	NK_Gzmchigh	0.90444	1.8147e-36	4.04587e-32	1	0.959
Ablim1	NK_Gzmchigh	0.934686	1.87755e-36	4.18599e-32	0.595	0.08
Bhlhe40	NK_Gzmchigh	1.42246	4.04089e-35	9.00916e-31	0.849	0.502
Esyt1	NK_Gzmchigh	1.00026	6.08647e-35	1.35698e-30	0.81	0.35
F2r	NK_Gzmchigh	0.919971	7.01764e-35	1.56458e-30	0.595	0.109
Dusp2	NK_Gzmchigh	1.87687	1.51836e-33	3.38518e-29	0.762	0.277
Klrb1f	NK_Gzmchigh	1.11546	2.27953e-33	5.08222e-29	0.54	0.057
Padi2	NK_Gzmchigh	0.937159	3.42367e-33	7.63307e-29	0.69	0.261
Rhof	NK_Gzmchigh	0.946424	5.43942e-32	1.21272e-27	0.659	0.26
Serpinb9	NK_Gzmchigh	1.42762	7.95541e-32	1.77366e-27	0.746	0.294
Sub1	NK_Gzmchigh	0.853666	3.51221e-31	7.83048e-27	1	0.902
Dennd4a	NK_Gzmchigh	1.10937	9.12115e-27	2.03356e-22	0.69	0.229
Il2rg	NK_Gzmchigh	1.11008	5.38071e-26	1.19963e-21	0.754	0.358
Sec11c	NK_Gzmchigh	0.864675	5.89794e-25	1.31495e-20	0.929	0.638
Cd52	NK_Gzmchigh	0.894468	8.7167e-25	1.94339e-20	0.992	0.873
Selplg	NK_Gzmchigh	1.0058	8.80025e-24	1.96202e-19	0.857	0.491
Stmn1	NK_Gzmchigh	1.69061	6.26067e-23	1.39582e-18	0.889	0.647
Cd244	NK_Gzmchigh	0.99169	1.02616e-22	2.28783e-18	0.643	0.229
Cnn2	NK_Gzmchigh	0.987219	3.28188e-22	7.31695e-18	0.841	0.561
Cd37	NK_Gzmchigh	1.06067	3.57571e-22	7.97204e-18	0.722	0.385
Prdx6	NK_Gzmchigh	0.908893	5.89652e-22	1.31463e-17	0.921	0.697
Acap1	NK_Gzmchigh	0.972994	2.74069e-21	6.11036e-17	0.611	0.175
Runx3	NK_Gzmchigh	1.03366	3.11947e-21	6.95485e-17	0.754	0.365
Cd82	NK_Gzmchigh	1.27962	8.89217e-20	1.98251e-15	0.762	0.528
B4galnt1	NK_Gzmchigh	0.904298	2.13228e-19	4.75392e-15	0.706	0.358
Anxa6	NK_Gzmchigh	0.911789	1.59036e-18	3.54571e-14	0.683	0.382
Hcst	NK_Gzmchigh	0.906514	2.97837e-17	6.64028e-13	0.698	0.344
Jund	NK_Gzmchigh	0.897573	2.59301e-15	5.78111e-11	0.913	0.756
Traf1	NK_Gzmchigh	0.921322	3.22389e-14	7.18767e-10	0.675	0.402
Ptpn22	NK_Gzmchigh	0.890529	3.2975e-14	7.35178e-10	0.556	0.206
Hist1h2ap	NK_Gzmchigh	1.38726	9.64525e-13	2.15041e-08	0.746	0.502
Klra3	NK_Gzmchigh	0.920759	2.3725e-12	5.28948e-08	0.429	0.058
Eomes	NK_Gzmchigh	0.988899	1.10478e-11	2.46312e-07	0.5	0.086
Gimap5	NK_Gzmchigh	0.91241	1.09131e-09	2.43307e-05	0.508	0.114
Pclaf	NK_Gzmchigh	0.991417	8.9705e-08	0.00199997	0.722	0.537
Gadd45g	NK_Gzmchigh	1.52672	0.000712085	1	0.627	0.512
Gzma	NK_Gzmchigh	1.52951	0.00164174	1	0.429	0.151
Pax5	Bcell	1.06044	2.63453e-249	5.87368e-245	0.621	0.018
Fcmr	Bcell	2.10486	4.99581e-222	1.11382e-217	0.667	0.011
Iglc3	Bcell	4.0766	5.7983e-193	1.29273e-188	0.955	0.034
Cd79a	Bcell	4.16403	1.198e-138	2.67095e-134	0.833	0.027
Ms4a1	Bcell	3.27361	9.53059e-137	2.12484e-132	0.667	0.018
Mzb1	Bcell	3.61988	8.79199e-124	1.96017e-119	0.773	0.044
Ly6d	Bcell	4.23176	3.14407e-93	7.0097e-89	0.818	0.07
Gm30211	Bcell	1.45785	3.61069e-74	8.05003e-70	0.591	0.041
Iglc2	Bcell	4.60139	1.70726e-58	3.80634e-54	0.773	0.031
Btla	Bcell	1.02158	1.31863e-56	2.93989e-52	0.576	0.047
Cmah	Bcell	1.22537	1.84877e-56	4.12182e-52	0.652	0.063
Vpreb3	Bcell	2.22866	2.26942e-49	5.05967e-45	0.545	0.034
Ighg2c	Bcell	4.26121	4.48134e-45	9.99114e-41	0.591	0.102
Ccr7	Bcell	2.1328	2.18579e-41	4.87321e-37	0.682	0.127
Igkc	Bcell	8.81961	1.23867e-36	2.76162e-32	0.894	0.279
Fcrl1	Bcell	1.29632	1.04204e-33	2.32324e-29	0.636	0.128
Gimap3	Bcell	0.980017	2.73289e-31	6.09297e-27	0.636	0.118
Ighm	Bcell	3.98718	8.90422e-31	1.9852e-26	0.864	0.381
Sfn	Bcell	1.19239	1.45665e-28	3.2476e-24	0.591	0.131
Cd79b	Bcell	3.6526	5.58839e-28	1.24593e-23	0.803	0.317
H2-DMb2	Bcell	2.4985	1.31517e-26	2.93218e-22	0.773	0.301
S1pr4	Bcell	0.867403	2.02094e-26	4.50569e-22	0.545	0.062
Bank1	Bcell	1.99672	2.55076e-26	5.68692e-22	0.652	0.18
Satb1	Bcell	1.27708	4.94227e-24	1.10188e-19	0.636	0.158
Ltb	Bcell	1.95261	1.124e-21	2.50595e-17	0.742	0.307
Fchsd2	Bcell	1.67541	6.48822e-21	1.44655e-16	0.727	0.308
Gimap7	Bcell	0.832973	8.05117e-20	1.79501e-15	0.606	0.144
Bach2	Bcell	1.33158	1.28012e-19	2.85402e-15	0.591	0.198
H2-Oa	Bcell	1.32751	2.90246e-18	6.47103e-14	0.591	0.189
Malat1	Bcell	0.877928	6.61184e-18	1.47411e-13	1	0.997
Cd74	Bcell	1.50718	2.962e-17	6.60377e-13	0.939	0.78
Ablim1	Bcell	1.0575	7.81972e-17	1.74341e-12	0.5	0.081
Rps27	Bcell	1.32193	1.08205e-16	2.41243e-12	1	0.99
Snx29	Bcell	0.967181	2.40738e-16	5.36725e-12	0.591	0.226
Cd38	Bcell	1.09549	1.11551e-15	2.48704e-11	0.576	0.185
Rnase6	Bcell	1.63657	1.27317e-15	2.83854e-11	0.667	0.271
Fbxl3	Bcell	0.808847	2.49231e-15	5.5566e-11	0.606	0.266
Clec2i	Bcell	1.43551	4.34252e-15	9.68165e-11	0.591	0.234
Strbp	Bcell	0.822766	4.48719e-15	1.00042e-10	0.621	0.28
Apobec3	Bcell	2.38322	7.55482e-15	1.68435e-10	0.818	0.499
Shisa5	Bcell	1.45558	1.3161e-14	2.93424e-10	0.939	0.799
B3gnt8	Bcell	0.795708	3.8873e-13	8.66673e-09	0.636	0.326
Klf2	Bcell	2.45558	1.70238e-12	3.79546e-08	0.788	0.577
Add3	Bcell	0.937484	2.78505e-12	6.20926e-08	0.606	0.301
Dcaf11	Bcell	0.808072	5.93083e-12	1.32228e-07	0.621	0.327
Cnp	Bcell	1.73755	1.79204e-11	3.99535e-07	0.636	0.359
B3gnt5	Bcell	1.09149	1.84894e-11	4.12222e-07	0.424	0.061
Zcchc11	Bcell	1.27738	2.07942e-11	4.63606e-07	0.606	0.286
Foxp1	Bcell	1.82097	1.03336e-10	2.30387e-06	0.652	0.353
Csnk1g3	Bcell	0.901539	2.39066e-10	5.32997e-06	0.667	0.337
Ptk2b	Bcell	1.03145	4.21623e-10	9.40009e-06	0.636	0.367
Ifi209	Bcell	1.11593	6.91839e-10	1.54245e-05	0.667	0.339
Ly6e	Bcell	0.928041	9.80786e-10	2.18666e-05	0.97	0.929
Supt20	Bcell	0.790859	1.0071e-09	2.24532e-05	0.606	0.343
Serp1	Bcell	1.70618	3.34683e-09	7.46176e-05	0.712	0.716
Add1	Bcell	0.827588	5.04502e-09	0.000112479	0.606	0.356
Lbh	Bcell	0.964187	5.4056e-09	0.000120518	0.636	0.41
Sema4b	Bcell	0.959529	5.77427e-09	0.000128737	0.53	0.254
Far1	Bcell	0.800608	8.71096e-09	0.000194211	0.606	0.36
Gm26740	Bcell	0.935962	6.85386e-08	0.00152807	0.591	0.327
Sesn1	Bcell	0.807517	9.02438e-08	0.00201199	0.561	0.343
Ppil2	Bcell	0.798453	1.07718e-07	0.00240156	0.621	0.471
H2-Aa	Bcell	0.815366	1.10122e-07	0.00245517	0.803	0.618
Cd37	Bcell	1.98985	1.425e-07	0.00317704	0.606	0.385
Tnfrsf13b	Bcell	0.993063	2.04164e-07	0.00455185	0.591	0.347
Ebf1	Bcell	2.84285	2.68513e-07	0.0059865	0.591	0.375
Rassf2	Bcell	0.865918	3.04132e-07	0.00678063	0.515	0.269
Hnrnph2	Bcell	1.03438	5.32666e-07	0.0118758	0.621	0.38
Ifi203	Bcell	1.15163	1.63016e-06	0.0363444	0.636	0.402
H2-T23	Bcell	0.942227	3.88102e-06	0.0865274	0.773	0.551
Mef2c	Bcell	1.75652	1.33794e-05	0.298294	0.606	0.411
Siglecg	Bcell	2.1888	2.13644e-05	0.47632	0.424	0.086
Herpud1	Bcell	1.08302	2.69524e-05	0.600904	0.606	0.395
Ciita	Bcell	0.844908	2.81022e-05	0.626538	0.439	0.198
Btg1	Bcell	0.945622	3.24196e-05	0.722795	0.788	0.891
Akap9	Bcell	0.806177	4.04983e-05	0.90291	0.591	0.371
Csk	Bcell	1.07849	5.62562e-05	1	0.652	0.517
Slc38a1	Bcell	0.986202	5.72762e-05	1	0.621	0.464
Smim14	Bcell	1.38176	9.63008e-05	1	0.712	0.634
Fcrla	Bcell	1.85474	9.84693e-05	1	0.424	0.063
Crlf3	Bcell	1.13043	0.000202358	1	0.576	0.381
Irf2	Bcell	1.10156	0.000475783	1	0.636	0.439
Cd24a	Bcell	1.569	0.000550569	1	0.47	0.239
Iglc1	Bcell	2.24103	0.000684819	1	0.455	0.189
Ptprcap	Bcell	1.9539	0.000697247	1	0.485	0.21
Tnrc6c	Bcell	0.933894	0.000740899	1	0.515	0.346
Tmod3	Bcell	0.819587	0.00107009	1	0.591	0.415
Rac2	Bcell	1.02562	0.00115601	1	0.773	0.606
Rhoh	Bcell	1.17658	0.00298837	1	0.47	0.306
Retreg1	Bcell	0.827323	0.00306337	1	0.591	0.425
Mtss1	Bcell	0.965664	0.00360042	1	0.212	0.331
Pou2af1	Bcell	1.35267	0.00406301	1	0.288	0.02
Rp9	Bcell	0.887618	0.00489391	1	0.697	0.542
Tbc1d10c	Bcell	0.797812	0.00504202	1	0.227	0.261
Pdia4	Bcell	0.9346	0.00513655	1	0.682	0.519
St8sia4	Bcell	0.859522	0.00521116	1	0.227	0.316
Gimap6	Bcell	1.58821	0.00591813	1	0.455	0.207
Tsc22d3	Bcell	1.471	0.00625691	1	0.53	0.452
Tcf4	Bcell	1.10069	0.00751787	1	0.606	0.47
Ssh2	Bcell	0.962233	0.00954728	1	0.47	0.34
Ifitm1	cDC	3.67599	0	0	0.899	0.32
H2-Ab1	cDC	3.42233	0	0	0.995	0.669
H2-Eb1	cDC	3.35735	0	0	0.993	0.53
H2-Aa	cDC	3.27349	0	0	0.994	0.611
Cd74	cDC	3.04081	0	0	0.998	0.776
Cd209a	cDC	2.62573	0	0	0.676	0.08
H2-DMb2	cDC	2.62231	0	0	0.891	0.291
Cst3	cDC	2.46536	0	0	0.998	0.947
Klrd1	cDC	2.40682	0	0	0.795	0.213
Napsa	cDC	2.24489	0	0	0.89	0.363
H2-Oa	cDC	2.18474	0	0	0.789	0.179
H2-DMa	cDC	1.91064	0	0	0.967	0.607
H2-DMb1	cDC	1.87969	0	0	0.94	0.486
Mgl2	cDC	1.82192	0	0	0.7	0.211
Ffar2	cDC	0.938071	0	0	0.565	0.035
Kmo	cDC	0.858898	0	0	0.616	0.14
Gm2a	cDC	1.6292	1.16867e-274	2.60555e-270	0.928	0.617
Lsp1	cDC	1.72919	7.11323e-267	1.5859e-262	0.947	0.634
S100a11	cDC	1.20514	4.62547e-231	1.03125e-226	0.964	0.865
Atox1	cDC	1.0782	6.50974e-219	1.45135e-214	0.963	0.904
Cd24a	cDC	0.725853	1.46878e-214	3.27465e-210	0.627	0.232
Syngr2	cDC	1.56427	4.10593e-210	9.15418e-206	0.875	0.648
Crip1	cDC	1.40619	9.76879e-208	2.17795e-203	0.976	0.803
Itgb7	cDC	1.23573	6.76896e-205	1.50914e-200	0.725	0.268
Wfdc17	cDC	1.33055	1.9409e-204	4.32724e-200	0.886	0.638
Il1r2	cDC	2.1442	1.62411e-199	3.62096e-195	0.674	0.205
Selplg	cDC	1.15881	6.97017e-196	1.554e-191	0.856	0.486
Cfp	cDC	1.45506	2.55133e-189	5.68819e-185	0.894	0.637
Plbd1	cDC	1.31832	3.11975e-185	6.95548e-181	0.789	0.382
Btg2	cDC	1.39852	1.00346e-182	2.23721e-178	0.908	0.653
Fxyd5	cDC	1.01902	1.29052e-173	2.8772e-169	0.978	0.874
Ccl17	cDC	1.53038	3.00346e-170	6.69621e-166	0.481	0.128
Rnase6	cDC	1.12977	4.76524e-168	1.06241e-163	0.668	0.264
Ciita	cDC	1.43295	6.25716e-167	1.39503e-162	0.636	0.19
Sh3bgrl3	cDC	0.836731	1.89523e-164	4.22541e-160	0.988	0.92
Tspan13	cDC	1.2117	2.32628e-158	5.18644e-154	0.647	0.243
Klrk1	cDC	1.36958	2.93787e-155	6.54999e-151	0.65	0.201
Ifitm3	cDC	0.838204	1.89198e-151	4.21816e-147	0.994	0.946
Ifitm2	cDC	0.886613	6.48545e-149	1.44593e-144	0.98	0.921
Ywhah	cDC	1.06943	3.13317e-144	6.9854e-140	0.883	0.708
Pkib	cDC	1.2439	4.18527e-141	9.33106e-137	0.706	0.396
Il1b	cDC	1.10426	6.33634e-141	1.41269e-136	0.845	0.537
Cd300a	cDC	0.886389	1.49312e-138	3.32891e-134	0.622	0.252
AA467197	cDC	1.32869	5.30382e-138	1.18249e-133	0.877	0.628
Qpct	cDC	1.27867	1.03139e-135	2.29949e-131	0.635	0.321
Cd52	cDC	0.779306	6.69212e-128	1.49201e-123	0.988	0.871
Id2	cDC	1.48225	4.9342e-125	1.10008e-120	0.817	0.533
Vasp	cDC	0.943531	8.02445e-118	1.78905e-113	0.872	0.701
Clec10a	cDC	1.09729	1.71387e-115	3.82107e-111	0.535	0.236
Pim1	cDC	0.999577	1.7394e-115	3.87799e-111	0.785	0.488
Alox5ap	cDC	0.83942	1.95975e-111	4.36927e-107	0.926	0.73
Ly6a	cDC	1.02908	4.93146e-109	1.09947e-104	0.893	0.774
Gpr171	cDC	1.05895	5.20295e-107	1.16e-102	0.618	0.244
Gsn	cDC	0.853844	2.40485e-105	5.36161e-101	0.852	0.645
Spi1	cDC	0.829848	2.69055e-105	5.99859e-101	0.905	0.667
Bcl2a1d	cDC	0.838607	3.55434e-102	7.9244e-98	0.69	0.434
Pitpna	cDC	0.880441	4.09803e-101	9.13656e-97	0.841	0.655
Taldo1	cDC	0.767131	2.71453e-97	6.05204e-93	0.864	0.738
Cbfa2t3	cDC	1.02711	9.77334e-97	2.17897e-92	0.535	0.207
Ccnd2	cDC	1.08097	1.11737e-94	2.49118e-90	0.797	0.671
Vrk1	cDC	0.808314	1.29636e-89	2.89024e-85	0.658	0.433
Snx20	cDC	0.935329	7.53206e-89	1.67927e-84	0.718	0.482
H2afy	cDC	0.937893	1.63295e-88	3.64067e-84	0.78	0.644
H2-Ob	cDC	0.801969	2.71585e-86	6.05498e-82	0.483	0.145
Ckb	cDC	1.03333	8.36771e-86	1.86558e-81	0.759	0.55
Psmb9	cDC	0.729872	1.93267e-85	4.30889e-81	0.806	0.624
Cyth4	cDC	0.771003	3.20197e-84	7.1388e-80	0.772	0.518
Fgl2	cDC	0.907454	4.69487e-83	1.04672e-78	0.65	0.343
Bhlhe40	cDC	0.784433	4.15923e-81	9.273e-77	0.695	0.499
Spint1	cDC	0.936699	4.48873e-80	1.00076e-75	0.605	0.31
Ifngr1	cDC	0.881147	8.88147e-79	1.98012e-74	0.756	0.594
Olfm1	cDC	0.696971	3.38724e-77	7.55185e-73	0.589	0.356
Klrb1b	cDC	1.02208	6.36612e-75	1.41933e-70	0.472	0.095
Slfn2	cDC	0.77968	5.17049e-74	1.15276e-69	0.783	0.572
H2-T23	cDC	0.785538	1.17026e-73	2.6091e-69	0.752	0.548
Scimp	cDC	0.841902	1.69226e-72	3.77288e-68	0.607	0.351
Stx7	cDC	0.732932	7.51735e-70	1.67599e-65	0.772	0.609
Cytip	cDC	0.735807	6.21218e-67	1.38501e-62	0.547	0.213
Hfe	cDC	0.902086	7.59412e-65	1.69311e-60	0.609	0.412
Zfp36l2	cDC	0.691346	1.22121e-60	2.72269e-56	0.795	0.645
Ms4a4c	cDC	0.722535	1.12886e-56	2.51679e-52	0.747	0.529
Ccdc12	cDC	0.688501	3.32153e-53	7.40535e-49	0.777	0.674
Ifitm6	cDC	1.04274	4.57287e-52	1.01952e-47	0.531	0.254
Lsr	cDC	0.701716	2.8371e-51	6.32532e-47	0.518	0.308
Itgax	cDC	0.878449	2.51399e-50	5.60494e-46	0.503	0.257
Csf2rb	cDC	0.768818	1.75727e-48	3.91783e-44	0.541	0.308
Jaml	cDC	0.833552	1.10539e-47	2.46447e-43	0.405	0.115
Gpr141	cDC	0.786705	1.23142e-46	2.74545e-42	0.517	0.248
Prcp	cDC	0.766295	1.74735e-46	3.89573e-42	0.609	0.436
Naaa	cDC	0.985208	1.48114e-41	3.30221e-37	0.556	0.392
Ass1	cDC	0.871227	2.03938e-41	4.5468e-37	0.566	0.339
Ier5	cDC	0.717424	4.92343e-41	1.09768e-36	0.742	0.648
Ahr	cDC	0.726448	1.49682e-39	3.33716e-35	0.497	0.32
Ifi205	cDC	0.979505	1.5471e-38	3.44925e-34	0.489	0.275
Mcemp1	cDC	0.786359	1.00562e-36	2.24202e-32	0.482	0.273
Fcgrt	cDC	0.698471	4.22761e-35	9.42546e-31	0.58	0.46
Ccnd3	cDC	0.754541	6.36426e-35	1.41891e-30	0.602	0.486
Dapp1	cDC	0.703367	8.87523e-35	1.97873e-30	0.448	0.256
Cd86	cDC	0.746264	3.27556e-29	7.30287e-25	0.525	0.341
Plscr1	cDC	0.690558	7.57357e-17	1.68853e-12	0.51	0.421
Il12b	mDC	2.86358	7.82874e-291	1.74542e-286	0.618	0.04
Scin	mDC	1.52752	2.34947e-268	5.23814e-264	0.465	0.024
Ccr7	mDC	4.36107	7.31615e-234	1.63114e-229	0.88	0.124
Gm13546	mDC	2.58952	1.28869e-228	2.87313e-224	0.594	0.036
Ccl22	mDC	3.70609	5.25496e-215	1.17159e-210	0.765	0.102
Bcl2l14	mDC	2.05171	3.77826e-209	8.42362e-205	0.544	0.03
Gm47662	mDC	1.655	2.15906e-182	4.81361e-178	0.502	0.03
Ramp3	mDC	3.3888	1.19034e-164	2.65387e-160	0.783	0.103
Cst3	mDC	3.30515	2.58527e-128	5.76385e-124	0.995	0.947
Tbc1d4	mDC	3.86156	2.28278e-127	5.08945e-123	0.857	0.221
Ccl5	mDC	4.48774	9.47067e-113	2.11149e-108	0.963	0.565
Il4i1	mDC	2.09734	1.08427e-106	2.41737e-102	0.585	0.08
Samsn1	mDC	3.29984	8.81374e-106	1.96502e-101	0.88	0.343
Crip1	mDC	2.86178	5.31559e-104	1.18511e-99	0.986	0.805
Serpinb6b	mDC	3.33859	1.86941e-99	4.16785e-95	0.691	0.104
Spint2	mDC	1.74616	2.43369e-99	5.42591e-95	0.622	0.13
Lsp1	mDC	2.61967	9.2021e-98	2.05161e-93	0.931	0.638
Calm1	mDC	2.05718	2.61049e-88	5.82009e-84	0.972	0.945
Cd83	mDC	2.7588	1.06901e-84	2.38335e-80	0.783	0.316
Traf1	mDC	2.82679	3.72545e-82	8.30588e-78	0.825	0.401
Cytip	mDC	2.46287	3.21088e-79	7.15866e-75	0.76	0.216
Syngr2	mDC	2.46131	7.39459e-78	1.64862e-73	0.866	0.651
Nudt17	mDC	1.49398	7.42896e-78	1.65629e-73	0.53	0.115
Tmem123	mDC	2.89408	2.35504e-71	5.25057e-67	0.834	0.563
Id2	mDC	2.32491	4.90951e-71	1.09458e-66	0.866	0.537
Socs2	mDC	2.46272	4.36604e-69	9.73408e-65	0.696	0.298
Rogdi	mDC	2.45734	6.62429e-68	1.47689e-63	0.747	0.357
Bcl2a1b	mDC	2.02551	1.09952e-65	2.45138e-61	0.903	0.695
Psme2	mDC	1.61064	2.11683e-62	4.71947e-58	0.926	0.831
Fscn1	mDC	3.83487	2.45081e-62	5.46407e-58	0.779	0.508
Zmynd15	mDC	2.41534	3.57963e-61	7.98078e-57	0.7	0.317
Marcksl1	mDC	2.21486	3.84317e-60	8.56834e-56	0.876	0.704
Bcl2a1d	mDC	2.34196	5.62186e-60	1.25339e-55	0.765	0.437
Myo1g	mDC	2.12363	1.04463e-57	2.32901e-53	0.682	0.299
Malat1	mDC	1.66974	3.05023e-57	6.80049e-53	0.982	0.997
Cacnb3	mDC	2.36007	6.57121e-57	1.46505e-52	0.65	0.25
Serpinb9	mDC	2.84954	3.1909e-56	7.11411e-52	0.7	0.293
Irf8	mDC	2.21849	1.11563e-55	2.48729e-51	0.848	0.573
Gyg	mDC	2.45763	6.65601e-52	1.48396e-47	0.733	0.428
Stat4	mDC	1.79857	2.8515e-51	6.35742e-47	0.562	0.134
Relb	mDC	2.33555	9.13625e-51	2.03693e-46	0.691	0.356
Flrt3	mDC	1.39668	1.2413e-49	2.76747e-45	0.535	0.202
Marcks	mDC	1.73616	1.81988e-48	4.05743e-44	0.829	0.658
Nfkbia	mDC	1.85691	1.01512e-47	2.2632e-43	0.829	0.615
Pcgf5	mDC	1.82091	2.93209e-46	6.5371e-42	0.71	0.437
Cd200	mDC	2.30582	1.18534e-42	2.64271e-38	0.59	0.244
Nfkbib	mDC	1.68208	6.05803e-42	1.35064e-37	0.668	0.377
Dusp5	mDC	1.5544	7.83503e-42	1.74682e-37	0.571	0.277
Itga4	mDC	1.79772	5.54423e-39	1.23609e-34	0.567	0.25
Klf6	mDC	2.05271	2.35725e-38	5.25549e-34	0.765	0.561
Lrrk1	mDC	1.71315	4.35577e-38	9.7112e-34	0.668	0.432
Psme1	mDC	1.32176	8.92193e-38	1.98914e-33	0.816	0.811
Epsti1	mDC	2.30124	5.71614e-37	1.27441e-32	0.668	0.406
Basp1	mDC	1.49999	6.16347e-37	1.37415e-32	0.742	0.522
Fabp5	mDC	2.12712	1.07968e-36	2.40715e-32	0.76	0.552
Iscu	mDC	1.67442	2.1608e-36	4.8175e-32	0.765	0.621
Txndc17	mDC	1.69839	4.44723e-36	9.9151e-32	0.816	0.719
Pkib	mDC	2.2735	4.81191e-36	1.07282e-31	0.65	0.4
Swap70	mDC	1.563	9.29147e-36	2.07153e-31	0.585	0.343
Gadd45b	mDC	1.96661	1.55881e-34	3.47536e-30	0.594	0.292
Selplg	mDC	1.39281	2.6192e-34	5.8395e-30	0.714	0.491
Rel	mDC	1.96218	7.8439e-34	1.7488e-29	0.581	0.254
Birc2	mDC	2.14495	1.07621e-33	2.39941e-29	0.604	0.332
Tuba1a	mDC	1.63329	8.94744e-33	1.99483e-28	0.797	0.66
Map3k14	mDC	1.87483	1.80514e-32	4.02457e-28	0.59	0.328
Cxcl16	mDC	1.39428	3.23481e-32	7.212e-28	0.788	0.641
Map4k4	mDC	1.83869	8.859e-31	1.97511e-26	0.631	0.415
Stat3	mDC	1.61844	1.8118e-28	4.0394e-24	0.636	0.423
Cnn2	mDC	1.59747	3.95587e-28	8.81961e-24	0.673	0.561
Sp140	mDC	1.82718	5.70423e-28	1.27176e-23	0.59	0.361
Il7r	mDC	1.65503	5.88045e-28	1.31105e-23	0.488	0.181
Arhgap31	mDC	1.4025	3.16859e-27	7.06437e-23	0.548	0.345
H2-Eb1	mDC	1.4968	2.19763e-26	4.89962e-22	0.788	0.537
Arl5c	mDC	1.77444	2.2491e-26	5.01437e-22	0.516	0.251
Tmem176b	mDC	1.43319	4.00148e-26	8.9213e-22	0.594	0.372
4930523C07Rik	mDC	1.49288	3.86999e-25	8.62815e-21	0.484	0.199
Tmem176a	mDC	1.71882	1.31522e-24	2.93228e-20	0.562	0.368
Bcl2a1a	mDC	1.85965	3.53614e-24	7.88383e-20	0.636	0.466
Ncoa7	mDC	1.63356	9.2885e-24	2.07087e-19	0.516	0.293
Glipr2	mDC	2.08365	2.77722e-22	6.19182e-18	0.567	0.392
Rab8b	mDC	1.52151	6.23081e-22	1.38916e-17	0.553	0.374
Rnaset2a	mDC	2.07831	1.27502e-20	2.84266e-16	0.641	0.557
Lactb	mDC	1.72321	5.56893e-19	1.24159e-14	0.502	0.321
Pik3r1	mDC	1.59752	6.35509e-19	1.41687e-14	0.507	0.34
Ktn1	mDC	1.30764	3.03034e-17	6.75614e-13	0.571	0.461
Actn1	mDC	1.3079	3.43136e-16	7.65022e-12	0.599	0.517
Ctnna1	mDC	1.35005	1.52017e-15	3.38921e-11	0.581	0.477
Nostrin	mDC	1.3299	1.76368e-14	3.93212e-10	0.396	0.182
Pmvk	mDC	1.40347	3.68647e-12	8.21899e-08	0.53	0.448
Cbfa2t3	mDC	1.51557	3.11324e-11	6.94098e-07	0.406	0.212
Tmcc3	mDC	1.43766	1.03667e-10	2.31125e-06	0.461	0.352
Etv3	mDC	1.46494	1.43417e-10	3.19749e-06	0.419	0.279
Gnb4	mDC	1.65285	1.12932e-09	2.51781e-05	0.401	0.271
Nr4a3	mDC	1.40967	1.93458e-09	4.31315e-05	0.346	0.136
Nudt9	mDC	1.37703	2.78301e-08	0.000620471	0.516	0.504
Net1	mDC	1.54992	3.55811e-08	0.00079328	0.41	0.29
Grk3	mDC	1.35638	4.61482e-07	0.0102887	0.378	0.212
Tnip3	mDC	1.35936	3.57483e-05	0.797009	0.415	0.331
Bhlhe40	mDC	1.33706	0.000268381	1	0.488	0.503
Kdm4a	mDC	1.61052	0.000607042	1	0.355	0.297
Siglech	pDC	3.83541	0	0	0.904	0.006
Gm21762	pDC	2.90018	0	0	0.904	0.009
Klk1	pDC	2.82365	6.82586e-150	1.52183e-145	0.615	0.012
Iglc3	pDC	3.71442	1.33599e-125	2.97859e-121	0.885	0.035
Paqr5	pDC	1.84888	4.40686e-113	9.8251e-109	0.615	0.018
Mzb1	pDC	2.39485	7.63683e-106	1.70263e-101	0.788	0.045
Ly6d	pDC	5.20877	1.20548e-89	2.68763e-85	0.904	0.071
Upb1	pDC	1.42573	2.3648e-85	5.27232e-81	0.635	0.023
Atp1b1	pDC	2.91615	1.28019e-77	2.85419e-73	0.885	0.088
Fcrla	pDC	2.58866	4.12674e-63	9.20057e-59	0.846	0.062
Pacsin1	pDC	2.01424	5.09698e-63	1.13637e-58	0.788	0.072
Cd7	pDC	2.81729	2.28617e-58	5.09703e-54	0.846	0.064
Ccr9	pDC	3.04855	1.30674e-57	2.91338e-53	0.731	0.035
Ccdc162	pDC	1.3964	1.26905e-55	2.82934e-51	0.712	0.05
Cd8b1	pDC	2.72449	4.59346e-47	1.02411e-42	0.827	0.104
Sla2	pDC	2.36446	1.35972e-45	3.03151e-41	0.75	0.077
Bcl11a	pDC	2.63261	2.13694e-39	4.7643e-35	0.865	0.149
AC140186.1	pDC	2.05471	3.26148e-39	7.27148e-35	0.712	0.08
Sh3bgr	pDC	1.38591	4.40508e-37	9.82113e-33	0.5	0.017
Smim5	pDC	2.11704	2.67338e-35	5.96031e-31	0.654	0.063
Spint2	pDC	1.72669	3.0358e-35	6.76832e-31	0.712	0.131
Iglc2	pDC	1.57346	7.57537e-35	1.68893e-30	0.615	0.031
Ighm	pDC	3.36876	6.58887e-34	1.46899e-29	0.962	0.381
Lefty1	pDC	2.04474	2.10566e-33	4.69458e-29	0.769	0.177
Irf8	pDC	3.64915	3.52579e-33	7.86075e-29	0.981	0.574
Rnase6	pDC	3.60819	8.8845e-32	1.9808e-27	0.923	0.271
Sell	pDC	2.68019	8.56725e-30	1.91007e-25	0.846	0.163
Hvcn1	pDC	1.81215	1.9313e-28	4.30584e-24	0.846	0.222
H2-Oa	pDC	1.94569	3.0602e-28	6.82271e-24	0.75	0.189
Cxxc5	pDC	1.35207	7.59027e-28	1.69225e-23	0.712	0.159
Plac8	pDC	2.53547	1.53796e-27	3.42889e-23	0.981	0.519
Cnp	pDC	2.4075	1.88837e-27	4.21012e-23	0.904	0.359
Pld4	pDC	2.23035	1.65071e-26	3.68027e-22	0.962	0.593
Dnajc7	pDC	2.76008	1.89707e-26	4.22952e-22	0.923	0.558
Rac2	pDC	2.00406	6.44346e-26	1.43657e-21	0.981	0.605
Ctsh	pDC	1.91935	1.15787e-25	2.58148e-21	0.962	0.737
Tcf4	pDC	2.76301	2.32984e-25	5.19437e-21	0.904	0.47
Bst2	pDC	2.17467	4.16541e-25	9.28679e-21	0.962	0.844
Selplg	pDC	2.53096	5.71694e-25	1.27459e-20	0.923	0.492
Sub1	pDC	1.64474	1.16896e-24	2.6062e-20	1	0.902
Syngr2	pDC	2.48289	1.54006e-24	3.43357e-20	0.962	0.652
Cd47	pDC	2.09439	1.10526e-23	2.46419e-19	0.942	0.721
Gm5547	pDC	2.05811	2.07148e-23	4.61836e-19	0.75	0.236
Pkp3	pDC	1.40429	2.89008e-23	6.44343e-19	0.75	0.212
Serp1	pDC	2.1662	5.89422e-23	1.31412e-18	1	0.715
Psap	pDC	1.56782	3.23326e-21	7.20855e-17	0.981	0.925
Ly6c2	pDC	2.60947	4.75873e-20	1.06096e-15	0.865	0.351
Pltp	pDC	2.60962	5.81485e-20	1.29642e-15	0.827	0.402
Ramp1	pDC	1.47719	5.99835e-20	1.33733e-15	0.788	0.296
Ptp4a3	pDC	1.49398	1.57573e-19	3.51309e-15	0.788	0.388
H2-T23	pDC	1.68796	4.7966e-19	1.0694e-14	0.923	0.551
Rnf187	pDC	1.9632	1.13247e-18	2.52485e-14	0.923	0.6
Tnfrsf13b	pDC	1.40984	1.47723e-18	3.29349e-14	0.788	0.347
Cox6a2	pDC	3.91542	1.63195e-18	3.63843e-14	0.788	0.429
Lair1	pDC	1.80996	1.92098e-18	4.28282e-14	0.904	0.492
Cd37	pDC	1.49123	2.05761e-18	4.58744e-14	0.827	0.385
Iglc1	pDC	1.36941	7.11474e-18	1.58623e-13	0.596	0.189
Prkca	pDC	1.6868	8.30282e-18	1.85111e-13	0.788	0.391
Ptpn6	pDC	1.70154	1.17394e-17	2.61729e-13	0.923	0.55
Tspan13	pDC	2.40793	1.19333e-17	2.66053e-13	0.788	0.25
Ptprcap	pDC	1.83623	4.45418e-17	9.93059e-13	0.769	0.209
Mef2c	pDC	1.79364	7.31946e-17	1.63187e-12	0.846	0.411
Jaml	pDC	2.02206	1.0941e-16	2.43931e-12	0.692	0.12
Runx2	pDC	1.4889	1.15421e-16	2.57332e-12	0.654	0.237
Atp2a1	pDC	1.41582	1.63527e-16	3.64584e-12	0.462	0.02
Serinc3	pDC	1.51317	1.83252e-16	4.0856e-12	0.942	0.723
Cd209d	pDC	1.48412	2.01553e-16	4.49361e-12	0.423	0.017
Adpgk	pDC	1.42261	2.49515e-16	5.56294e-12	0.731	0.349
Sec11c	pDC	1.85027	3.04436e-16	6.78741e-12	0.865	0.639
Napsa	pDC	1.9092	5.13329e-16	1.14447e-11	0.827	0.372
Lag3	pDC	1.86574	8.76626e-16	1.95444e-11	0.654	0.15
Lsp1	pDC	1.42479	5.84594e-15	1.30335e-10	0.923	0.639
Grn	pDC	1.56027	1.7852e-14	3.98009e-10	0.923	0.867
Ppfia4	pDC	1.3572	1.8028e-14	4.01935e-10	0.731	0.341
Smim14	pDC	1.49412	3.08297e-14	6.87347e-10	0.885	0.634
Nucb2	pDC	1.81152	6.62e-14	1.47593e-09	0.731	0.41
Msmo1	pDC	1.68547	1.2573e-13	2.80314e-09	0.808	0.593
Klrd1	pDC	1.85445	1.53232e-13	3.4163e-09	0.692	0.223
Idi1	pDC	1.88815	3.37409e-13	7.52254e-09	0.712	0.446
Tmem258	pDC	1.46259	3.42837e-13	7.64356e-09	0.923	0.795
Gna15	pDC	1.36586	5.00057e-13	1.11488e-08	0.712	0.334
Xbp1	pDC	1.69388	1.43469e-12	3.19864e-08	0.808	0.533
Ly6a	pDC	1.36916	2.47536e-12	5.51881e-08	0.923	0.776
Mpeg1	pDC	1.57986	2.48652e-12	5.5437e-08	0.788	0.526
Tsc22d1	pDC	1.93295	3.05369e-12	6.8082e-08	0.769	0.546
Clec10a	pDC	2.03825	5.43616e-12	1.21199e-07	0.635	0.241
Hsd11b1	pDC	1.46049	8.80945e-11	1.96407e-06	0.577	0.166
Gpr171	pDC	1.53212	1.05645e-10	2.35536e-06	0.635	0.25
Spcs2	pDC	1.42718	2.52345e-10	5.62603e-06	0.904	0.758
Ppm1m	pDC	1.36968	3.71409e-10	8.28057e-06	0.712	0.389
Fdps	pDC	1.67268	8.69572e-10	1.93871e-05	0.808	0.649
Ccl4	pDC	1.53889	5.24025e-09	0.000116831	0.731	0.469
Cyth4	pDC	1.50555	1.16932e-08	0.0002607	0.769	0.523
Khk	pDC	1.4513	2.05121e-08	0.000457317	0.615	0.311
Slc44a2	pDC	1.71556	3.82403e-08	0.000852568	0.615	0.328
St8sia4	pDC	1.48243	3.58528e-07	0.00799338	0.615	0.316
Pafah1b3	pDC	1.35183	5.92641e-07	0.0132129	0.673	0.524
Slpi	pDC	1.92303	2.09484e-06	0.0467045	0.519	0.178
Rasgrp2	pDC	1.40902	2.58869e-05	0.577148	0.558	0.247
Cd200	pDC	1.43943	0.00203884	1	0.5	0.246
Lyz2	MonoMac	3.77282	0	0	0.985	0.809
Apoe	MonoMac	3.54838	0	0	0.976	0.938
C1qb	MonoMac	3.50298	0	0	0.888	0.745
C1qa	MonoMac	3.47751	0	0	0.872	0.692
C1qc	MonoMac	3.37557	0	0	0.831	0.612
Ctsc	MonoMac	3.11637	0	0	0.956	0.541
Ctss	MonoMac	3.10574	0	0	0.992	0.684
Arg1	MonoMac	3.01703	0	0	0.804	0.538
Fcer1g	MonoMac	2.86935	0	0	0.996	0.805
Ccl12	MonoMac	2.86503	0	0	0.757	0.565
Lgmn	MonoMac	2.82004	0	0	0.923	0.627
Tgfbi	MonoMac	2.7663	0	0	0.926	0.519
Ms4a7	MonoMac	2.71152	0	0	0.839	0.546
Ms4a6c	MonoMac	2.69479	0	0	0.917	0.355
Aif1	MonoMac	2.66856	0	0	0.907	0.532
Fcgr3	MonoMac	2.40295	0	0	0.903	0.41
Pf4	MonoMac	2.33471	0	0	0.753	0.521
Tyrobp	MonoMac	2.27752	0	0	0.989	0.74
Fcgr2b	MonoMac	2.25111	0	0	0.828	0.343
Ms4a6d	MonoMac	2.24614	0	0	0.839	0.425
Cyba	MonoMac	2.2075	0	0	0.977	0.61
Plac8	MonoMac	2.18815	0	0	0.544	0.488
Ccl9	MonoMac	2.15324	0	0	0.789	0.469
Cd68	MonoMac	2.12505	0	0	0.86	0.495
Ly86	MonoMac	2.07986	0	0	0.808	0.359
Trem2	MonoMac	2.04456	0	0	0.811	0.408
Tmsb4x	MonoMac	2.03463	0	0	1	0.992
Lst1	MonoMac	2.03307	0	0	0.864	0.409
Alox5ap	MonoMac	2.02713	0	0	0.894	0.534
Fcgr1	MonoMac	2.02712	0	0	0.79	0.412
Csf1r	MonoMac	2.02235	0	0	0.816	0.425
Ccr2	MonoMac	2.01593	0	0	0.796	0.432
Ctsh	MonoMac	2.00427	0	0	0.887	0.551
Fos	MonoMac	1.99606	0	0	0.902	0.774
Prdx5	MonoMac	1.99591	0	0	0.957	0.816
Cd14	MonoMac	1.97143	0	0	0.717	0.431
Ms4a4c	MonoMac	1.96888	0	0	0.71	0.311
Cxcl16	MonoMac	1.9369	0	0	0.811	0.43
Bcl2a1b	MonoMac	1.93222	0	0	0.87	0.478
Cd74	MonoMac	1.90018	0	0	0.867	0.673
Selenop	MonoMac	1.89178	0	0	0.743	0.445
C5ar1	MonoMac	1.87151	0	0	0.738	0.37
Psap	MonoMac	1.84748	0	0	0.982	0.855
Mafb	MonoMac	1.84406	0	0	0.686	0.322
Spi1	MonoMac	1.83726	0	0	0.851	0.446
Ctsb	MonoMac	1.82599	0	0	0.951	0.867
C3ar1	MonoMac	1.7914	0	0	0.741	0.359
Fcrls	MonoMac	1.78859	0	0	0.729	0.498
Cx3cr1	MonoMac	1.7864	0	0	0.735	0.385
Cd52	MonoMac	1.76759	0	0	0.985	0.732
Msr1	MonoMac	1.75626	0	0	0.706	0.344
Lgals3	MonoMac	1.75433	0	0	0.941	0.771
AA467197	MonoMac	1.72395	0	0	0.706	0.541
Spp1	MonoMac	1.71993	0	0	0.83	0.769
Pld4	MonoMac	1.6942	0	0	0.782	0.358
Clec4a2	MonoMac	1.66755	0	0	0.714	0.405
H2-DMa	MonoMac	1.66086	0	0	0.793	0.39
Fth1	MonoMac	1.65793	0	0	0.999	0.984
Pid1	MonoMac	1.62966	0	0	0.774	0.476
Npc2	MonoMac	1.6278	0	0	0.964	0.87
Unc93b1	MonoMac	1.62304	0	0	0.796	0.544
Cebpb	MonoMac	1.61869	0	0	0.934	0.782
Cotl1	MonoMac	1.61503	0	0	0.924	0.726
Gngt2	MonoMac	1.61285	0	0	0.745	0.375
Fcgr4	MonoMac	1.60544	0	0	0.677	0.242
Gpx1	MonoMac	1.60324	0	0	0.94	0.834
Ly6c2	MonoMac	1.59939	0	0	0.436	0.246
Mpeg1	MonoMac	1.59194	0	0	0.713	0.293
Pycard	MonoMac	1.59015	0	0	0.799	0.431
Ifi27l2a	MonoMac	1.58272	0	0	0.936	0.723
Srgn	MonoMac	1.56722	0	0	0.919	0.534
Cd300c2	MonoMac	1.55858	0	0	0.704	0.345
Dab2	MonoMac	1.55743	0	0	0.745	0.521
Cybb	MonoMac	1.55577	0	0	0.682	0.354
Rgs1	MonoMac	1.54886	0	0	0.669	0.516
Ucp2	MonoMac	1.5393	0	0	0.786	0.329
Sdcbp	MonoMac	1.52022	0	0	0.902	0.724
Cfp	MonoMac	1.50828	0	0	0.759	0.494
Sh3bgrl3	MonoMac	1.50752	0	0	0.979	0.848
Ifitm3	MonoMac	1.49093	0	0	0.984	0.901
H2-Aa	MonoMac	1.48617	0	0	0.698	0.518
Coro1a	MonoMac	1.48559	0	0	0.917	0.556
Hexb	MonoMac	1.47151	0	0	0.729	0.513
Laptm5	MonoMac	1.4632	0	0	0.889	0.474
Ms4a6b	MonoMac	1.46103	0	0	0.786	0.336
Cd72	MonoMac	1.45744	0	0	0.672	0.442
H2-DMb1	MonoMac	1.4519	0	0	0.616	0.341
Gatm	MonoMac	1.42704	0	0	0.744	0.575
Sirpb1c	MonoMac	1.41893	0	0	0.665	0.28
Itgam	MonoMac	1.41603	0	0	0.666	0.354
Wfdc17	MonoMac	1.41058	0	0	0.723	0.544
H2-Ab1	MonoMac	1.40976	0	0	0.764	0.564
Lair1	MonoMac	1.40207	0	0	0.65	0.295
Basp1	MonoMac	1.39194	0	0	0.69	0.315
Grn	MonoMac	1.3886	0	0	0.908	0.817
Ifi204	MonoMac	1.38063	0	0	0.579	0.279
Clec4a3	MonoMac	1.37626	0	0	0.569	0.303
Zfp36	MonoMac	1.37436	0	0	0.77	0.578
Capg	MonoMac	1.37164	0	0	0.867	0.757
Adgre1	MonoMac	1.36341	0	0	0.606	0.278
S100a8	Neutro	7.59812	0	0	0.911	0.238
S100a9	Neutro	7.20568	0	0	0.882	0.152
G0s2	Neutro	5.50421	0	0	0.802	0.096
Wfdc21	Neutro	2.51333	0	0	0.501	0.018
Asprv1	Neutro	1.66642	0	0	0.491	0.008
Il1f9	Neutro	1.54639	0	0	0.445	0
Gm20406	Neutro	1.5195	0	0	0.557	0.016
Srgn	Neutro	2.08363	2.26475e-217	5.04926e-213	0.923	0.745
Slpi	Neutro	4.03262	3.7582e-210	8.37892e-206	0.724	0.17
Cd24a	Neutro	2.38952	2.94337e-208	6.56224e-204	0.701	0.233
Gm13822	Neutro	1.53009	3.53707e-202	7.88589e-198	0.662	0.218
Msrb1	Neutro	2.79874	1.69623e-188	3.78175e-184	0.845	0.63
Hcar2	Neutro	3.66414	1.52294e-179	3.39539e-175	0.684	0.184
Il1b	Neutro	3.58098	1.92765e-175	4.29769e-171	0.819	0.539
Tyrobp	Neutro	1.50723	3.6776e-171	8.1992e-167	0.961	0.878
Fth1	Neutro	2.12074	1.04066e-170	2.32016e-166	0.996	0.992
Ccl3	Neutro	4.33384	9.55866e-167	2.1311e-162	0.743	0.345
Cebpb	Neutro	2.22854	3.86432e-165	8.6155e-161	0.946	0.865
Il1rn	Neutro	3.14354	2.0319e-156	4.53012e-152	0.724	0.288
Ccl6	Neutro	3.01356	4.46254e-147	9.94923e-143	0.867	0.594
Cxcl2	Neutro	5.71129	4.81018e-144	1.07243e-139	0.736	0.364
Dusp5	Neutro	1.38854	4.46977e-139	9.96536e-135	0.649	0.273
Lrg1	Neutro	1.69566	3.41515e-121	7.61408e-117	0.472	0.047
Dusp1	Neutro	1.89164	1.21111e-118	2.70017e-114	0.812	0.692
S100a11	Neutro	1.97563	1.04764e-110	2.33571e-106	0.832	0.867
Cd300ld	Neutro	1.34574	5.01073e-107	1.11714e-102	0.659	0.307
Hdc	Neutro	3.22883	3.08501e-102	6.87803e-98	0.593	0.156
Gm5483	Neutro	3.03652	4.08325e-100	9.10361e-96	0.453	0.018
Rhov	Neutro	1.53369	3.30491e-85	7.36829e-81	0.548	0.191
Lcn2	Neutro	2.08717	3.03842e-84	6.77416e-80	0.464	0.061
Ier3	Neutro	2.64196	1.5499e-80	3.4555e-76	0.765	0.589
Rsad2	Neutro	2.37698	1.11873e-79	2.49422e-75	0.708	0.458
Ccrl2	Neutro	3.13042	4.88314e-76	1.0887e-71	0.663	0.405
Pglyrp1	Neutro	1.9849	2.12863e-74	4.74578e-70	0.586	0.26
Junb	Neutro	1.63427	8.81498e-74	1.9653e-69	0.851	0.875
Arg2	Neutro	1.81179	1.38363e-71	3.08481e-67	0.487	0.079
Gadd45b	Neutro	2.92607	1.6103e-69	3.59017e-65	0.599	0.289
Cd9	Neutro	2.61125	9.13059e-69	2.03567e-64	0.729	0.648
Isg15	Neutro	2.47101	5.21215e-64	1.16205e-59	0.84	0.692
Litaf	Neutro	2.2162	7.39941e-61	1.6497e-56	0.786	0.611
Ifitm1	Neutro	2.3661	4.81382e-59	1.07324e-54	0.618	0.326
Fpr1	Neutro	1.42749	1.13049e-53	2.52043e-49	0.483	0.148
Ptgs2	Neutro	2.62911	3.56768e-53	7.95415e-49	0.567	0.285
Ppp1r3b	Neutro	1.34368	2.89536e-52	6.45521e-48	0.579	0.329
Card19	Neutro	2.2766	5.55589e-52	1.23868e-47	0.754	0.595
E230032D23Rik	Neutro	2.02688	1.62875e-51	3.6313e-47	0.506	0.19
Hilpda	Neutro	2.78053	2.75361e-48	6.13918e-44	0.726	0.516
Retnlg	Neutro	3.89948	3.39282e-48	7.56429e-44	0.449	0.016
Samsn1	Neutro	2.43796	1.1075e-46	2.46917e-42	0.59	0.342
Cd274	Neutro	1.75535	2.0186e-46	4.50047e-42	0.525	0.243
AC110211.1	Neutro	1.57207	1.76103e-45	3.92621e-41	0.261	0.057
Il1r2	Neutro	2.73569	7.02803e-44	1.5669e-39	0.528	0.209
Mxd1	Neutro	2.56692	4.60279e-40	1.02619e-35	0.519	0.255
Tnfrsf23	Neutro	1.4318	9.87598e-38	2.20185e-33	0.519	0.309
Clec4d	Neutro	2.30633	1.77664e-34	3.96101e-30	0.558	0.336
Ccl4	Neutro	3.5492	9.15132e-33	2.04029e-28	0.624	0.467
Osm	Neutro	2.51648	2.20423e-32	4.91432e-28	0.58	0.402
Ddit3	Neutro	1.67712	8.05777e-31	1.79648e-26	0.618	0.429
Ankrd33b	Neutro	1.58359	2.1202e-30	4.72699e-26	0.496	0.229
Tiparp	Neutro	1.5212	2.64175e-30	5.88979e-26	0.601	0.394
Osgin1	Neutro	1.61875	2.04262e-29	4.55403e-25	0.488	0.277
Csrnp1	Neutro	1.93657	6.22586e-29	1.38806e-24	0.506	0.283
Isg20	Neutro	1.718	2.14749e-28	4.78782e-24	0.59	0.436
Lst1	Neutro	1.46484	8.35923e-27	1.86369e-22	0.685	0.661
Pnrc1	Neutro	2.12489	1.8261e-26	4.07128e-22	0.62	0.521
Gla	Neutro	1.4452	9.8722e-26	2.20101e-21	0.483	0.268
Vps37b	Neutro	1.4029	7.65343e-25	1.70633e-20	0.515	0.32
Btg2	Neutro	1.5685	6.22433e-24	1.38772e-19	0.69	0.657
Slfn1	Neutro	1.97772	5.01843e-21	1.11886e-16	0.506	0.307
Gmfg	Neutro	1.42662	8.10203e-19	1.80635e-14	0.659	0.598
Cox17	Neutro	1.49712	5.59723e-18	1.2479e-13	0.695	0.762
Ninj1	Neutro	1.78869	6.49477e-18	1.44801e-13	0.669	0.565
Cxcr4	Neutro	1.54686	1.24192e-16	2.76886e-12	0.477	0.288
Pim1	Neutro	1.65608	4.00457e-16	8.92819e-12	0.585	0.492
Acod1	Neutro	2.37987	9.03385e-16	2.0141e-11	0.455	0.188
Mcemp1	Neutro	1.57903	1.77631e-15	3.96029e-11	0.471	0.274
Lmnb1	Neutro	1.93244	5.56889e-15	1.24158e-10	0.536	0.406
Ccr1	Neutro	1.54576	1.44421e-14	3.21987e-10	0.57	0.531
Cstb	Neutro	1.52538	6.66934e-14	1.48693e-09	0.866	0.904
Ier5	Neutro	1.47863	6.73617e-14	1.50183e-09	0.713	0.649
Sh2d3c	Neutro	1.37963	1.71484e-13	3.82324e-09	0.398	0.18
Zfp36	Neutro	1.41751	1.68648e-12	3.76001e-08	0.682	0.684
Ptafr	Neutro	1.65822	4.15248e-12	9.25796e-08	0.421	0.213
Thbs1	Neutro	2.19535	1.27998e-11	2.85373e-07	0.462	0.277
Cdkn1a	Neutro	1.38736	4.6235e-09	0.000103081	0.666	0.623
Clec4e	Neutro	2.15723	2.85777e-08	0.00063714	0.433	0.237
Hp	Neutro	1.90181	7.33398e-08	0.00163511	0.407	0.18
Map1lc3b	Neutro	1.34178	3.82256e-06	0.0852239	0.614	0.713
Stfa2l1	Neutro	1.75356	9.99698e-06	0.222883	0.351	0.005
2310001H17Rik	Neutro	1.61017	3.06079e-05	0.682403	0.343	0.344
Slfn4	Neutro	1.40852	0.000121571	1	0.426	0.295
Gsr	Neutro	1.59077	0.000703645	1	0.507	0.488
Plaur	Neutro	1.83045	0.00150955	1	0.483	0.451
Cxcr2	Neutro	1.75034	0.00155651	1	0.319	0.103
Nudt4	Neutro	1.38674	0.00159406	1	0.547	0.491
Cd14	Neutro	1.38907	0.00264102	1	0.554	0.59
Ifrd1	Neutro	1.61259	0.00279955	1	0.477	0.525
Upp1	Neutro	1.58779	0.00422846	1	0.431	0.34
Csf3r	Neutro	2.07273	0.00534302	1	0.385	0.176
Dedd2	Neutro	1.3597	0.00725547	1	0.37	0.245
Emcn	EC	2.82534	0	0	0.835	0.035
Myct1	EC	1.90136	0	0	0.791	0.014
Ccl21a	EC	1.46669	0	0	0.547	0
Sox18	EC	1.85776	2.67182e-294	5.95683e-290	0.734	0.044
Podxl	EC	1.5121	1.17503e-221	2.61974e-217	0.705	0.041
Mmrn2	EC	2.22181	1.11518e-190	2.4863e-186	0.763	0.036
Mest	EC	2.03986	1.88698e-185	4.20703e-181	0.712	0.064
Tie1	EC	1.51596	2.33173e-175	5.19859e-171	0.662	0.024
2200002D01Rik	EC	2.16429	7.24814e-143	1.61597e-138	0.813	0.075
Sept4	EC	1.84177	4.0131e-129	8.94722e-125	0.748	0.094
Mcam	EC	2.18199	9.98942e-110	2.22714e-105	0.741	0.108
Esm1	EC	3.83852	5.18646e-104	1.15632e-99	0.727	0.072
Esam	EC	2.40862	3.61189e-103	8.05272e-99	0.676	0.064
S100a16	EC	2.27868	1.20804e-97	2.69332e-93	0.827	0.185
Fam167b	EC	2.29043	1.46577e-96	3.26793e-92	0.712	0.084
Kdr	EC	2.05868	1.71928e-94	3.83312e-90	0.777	0.149
Gpihbp1	EC	3.17044	9.09929e-93	2.02869e-88	0.763	0.131
Fabp4	EC	4.61632	1.24002e-92	2.76462e-88	0.892	0.216
Vwa1	EC	1.96057	3.71045e-92	8.27246e-88	0.784	0.132
Nid1	EC	1.46021	8.94565e-92	1.99443e-87	0.755	0.112
Tmem88	EC	1.53862	6.60716e-85	1.47307e-80	0.784	0.173
Adgrf5	EC	1.80056	1.91408e-81	4.26744e-77	0.633	0.051
Cdh5	EC	2.39264	2.37839e-81	5.30262e-77	0.763	0.108
Pecam1	EC	2.80109	2.10041e-79	4.68285e-75	0.863	0.202
Ecscr	EC	3.21601	1.46069e-77	3.25661e-73	0.885	0.369
Tmem252	EC	1.69141	1.96567e-77	4.38247e-73	0.59	0.02
Igfbp7	EC	5.19809	3.61134e-76	8.05148e-72	0.892	0.311
Sparcl1	EC	2.54701	5.18927e-73	1.15695e-68	0.734	0.146
Ctla2a	EC	5.03891	1.12314e-72	2.50404e-68	0.899	0.321
Col15a1	EC	1.50484	1.32271e-69	2.94898e-65	0.755	0.209
Sparc	EC	3.55115	1.29373e-67	2.88438e-63	0.942	0.697
Apln	EC	2.78539	3.41708e-67	7.61837e-63	0.705	0.117
Flt1	EC	2.98069	1.53126e-66	3.41394e-62	0.777	0.179
Egfl7	EC	3.29871	2.04258e-66	4.55394e-62	0.842	0.269
Cdh13	EC	1.57214	9.08605e-66	2.02573e-61	0.511	0.039
Gimap6	EC	1.62046	5.77072e-65	1.28658e-60	0.806	0.205
8430408G22Rik	EC	2.65852	1.30791e-64	2.91599e-60	0.583	0.05
Plvap	EC	3.3762	3.85466e-61	8.59397e-57	0.741	0.172
Igfbp3	EC	5.02782	6.00673e-59	1.3392e-54	0.799	0.236
Rapgef4	EC	1.93865	1.14556e-58	2.55402e-54	0.576	0.062
Fkbp1a	EC	1.97469	6.09829e-57	1.35961e-52	0.964	0.798
Crip2	EC	2.46119	3.96091e-56	8.83085e-52	0.842	0.391
Angpt2	EC	2.80756	2.02519e-55	4.51516e-51	0.719	0.187
Col4a1	EC	3.19707	4.4172e-55	9.84814e-51	0.856	0.487
Adm	EC	2.45039	1.68658e-54	3.76022e-50	0.705	0.221
Tmsb10	EC	1.70478	3.95519e-54	8.8181e-50	0.986	0.969
Gimap4	EC	1.66218	2.1396e-53	4.77024e-49	0.784	0.213
Eng	EC	2.49753	3.31083e-53	7.38149e-49	0.791	0.301
S100a11	EC	1.73779	4.65627e-48	1.03812e-43	0.971	0.867
Ramp2	EC	2.1217	2.37478e-47	5.29457e-43	0.741	0.256
Cyr61	EC	2.46879	5.20042e-47	1.15943e-42	0.791	0.392
Cavin3	EC	2.07984	1.01205e-44	2.25636e-40	0.849	0.553
Cd93	EC	1.91324	1.10802e-44	2.47033e-40	0.827	0.354
Icam2	EC	1.86502	1.6196e-44	3.61089e-40	0.741	0.245
Mecom	EC	1.76246	4.31801e-44	9.627e-40	0.676	0.196
Lama4	EC	2.04816	6.28835e-44	1.40199e-39	0.676	0.16
Col18a1	EC	2.04931	1.89006e-43	4.2139e-39	0.727	0.259
Pdlim1	EC	2.10969	4.57651e-41	1.02033e-36	0.755	0.352
Serpinh1	EC	1.68803	8.02564e-41	1.78932e-36	0.914	0.654
Trp53i11	EC	2.24982	2.19467e-40	4.89301e-36	0.835	0.51
Kcne3	EC	1.55796	3.28805e-39	7.3307e-35	0.547	0.068
Tcf4	EC	1.92314	5.04555e-39	1.12491e-34	0.827	0.469
Cav2	EC	1.64325	3.49256e-38	7.78667e-34	0.806	0.472
Prss23	EC	2.19389	6.39955e-38	1.42678e-33	0.683	0.242
Lamb1	EC	1.61664	2.56811e-37	5.7256e-33	0.784	0.411
Gng11	EC	1.81882	2.93602e-37	6.54585e-33	0.871	0.678
Col4a2	EC	3.00478	6.37284e-36	1.42082e-31	0.77	0.452
Cd200	EC	1.89777	7.40852e-36	1.65173e-31	0.698	0.245
Pgf	EC	1.83218	9.81823e-36	2.18897e-31	0.612	0.225
Ptp4a3	EC	1.73221	1.94902e-35	4.34534e-31	0.777	0.388
Nrp1	EC	1.53495	4.79556e-35	1.06917e-30	0.784	0.408
Ehd4	EC	1.63018	7.27102e-35	1.62107e-30	0.827	0.49
Cavin1	EC	1.62489	6.75471e-34	1.50596e-29	0.763	0.418
Ece1	EC	1.54416	1.28666e-32	2.86861e-28	0.683	0.235
Tpm4	EC	1.76279	1.44966e-32	3.23203e-28	0.871	0.772
Plpp3	EC	1.49174	1.01909e-31	2.27207e-27	0.691	0.279
Tm4sf1	EC	2.17535	1.11342e-31	2.48237e-27	0.777	0.529
Aplp2	EC	1.5193	2.41369e-30	5.38133e-26	0.784	0.451
Rhoc	EC	1.89433	3.09476e-30	6.89977e-26	0.77	0.568
Thbs1	EC	1.52787	1.35883e-28	3.0295e-24	0.705	0.278
Gja1	EC	1.84457	3.58676e-27	7.99667e-23	0.763	0.523
Ctnna1	EC	1.55306	4.25588e-27	9.4885e-23	0.763	0.477
Cav1	EC	2.08134	6.75123e-27	1.50519e-22	0.755	0.531
Rbpms	EC	1.57275	5.34205e-25	1.19101e-20	0.669	0.338
S1pr1	EC	1.69479	1.91852e-23	4.27734e-19	0.597	0.141
Sat1	EC	1.62128	1.28137e-22	2.85682e-18	0.885	0.824
Degs1	EC	1.56715	5.07937e-22	1.13245e-17	0.77	0.548
Csrp1	EC	1.63622	1.68866e-21	3.76486e-17	0.727	0.503
Hspg2	EC	1.64281	2.9073e-21	6.48182e-17	0.712	0.492
Bgn	EC	1.68501	7.52637e-21	1.678e-16	0.655	0.383
Mast4	EC	1.63414	5.1493e-20	1.14804e-15	0.647	0.33
Id3	EC	1.81707	9.1317e-19	2.03591e-14	0.662	0.449
Lrg1	EC	2.87349	3.46748e-15	7.73074e-11	0.439	0.051
Iigp1	EC	1.7315	2.21345e-14	4.93488e-10	0.597	0.276
Cldn5	EC	1.8587	3.78055e-13	8.42873e-09	0.468	0.053
Vwf	EC	1.65332	3.59482e-12	8.01465e-08	0.518	0.117
Aqp1	EC	2.41109	5.29866e-09	0.000118134	0.568	0.381
Rbp1	EC	1.69884	0.00052809	1	0.54	0.465
Cxcl9	EC	2.0031	0.000835464	1	0.439	0.23
Ubd	EC	2.48584	0.00175277	1	0.302	0.307
Notch3	Pericyte	1.8377	5.68821e-271	1.26819e-266	0.75	0.013
Higd1b	Pericyte	3.72333	5.6346e-209	1.25623e-204	0.95	0.033
Rgs4	Pericyte	1.72406	3.23958e-155	7.22264e-151	0.525	0.005
Gm13889	Pericyte	2.53457	8.05089e-126	1.79495e-121	0.8	0.032
Tagln	Pericyte	5.06416	1.51036e-115	3.36735e-111	0.875	0.05
Dlk1	Pericyte	3.09375	9.54597e-111	2.12827e-106	0.7	0.026
Myh11	Pericyte	1.86377	9.67598e-98	2.15726e-93	0.6	0.004
Myl9	Pericyte	4.06133	9.67196e-92	2.15636e-87	0.85	0.066
Rgs5	Pericyte	5.2521	1.1871e-80	2.64664e-76	0.975	0.086
Adamts2	Pericyte	2.00357	1.79548e-78	4.00301e-74	0.8	0.06
Mylk	Pericyte	3.61596	8.53767e-71	1.90347e-66	0.825	0.056
Actg2	Pericyte	3.029	7.39451e-68	1.64861e-63	0.7	0.058
Ppp1r14a	Pericyte	2.72497	2.84541e-62	6.34385e-58	0.85	0.088
Kcnj8	Pericyte	2.876	1.29601e-52	2.88946e-48	0.625	0.03
Abcc9	Pericyte	1.55838	1.30813e-50	2.91649e-46	0.625	0.047
Serpine2	Pericyte	3.4072	9.5603e-49	2.13147e-44	0.85	0.073
Mcam	Pericyte	2.25095	8.80085e-48	1.96215e-43	0.8	0.109
Meg3	Pericyte	4.76055	1.68426e-46	3.75506e-42	0.825	0.091
Ndufa4l2	Pericyte	3.53609	2.38998e-46	5.32846e-42	0.9	0.11
Des	Pericyte	2.60494	1.82554e-45	4.07004e-41	0.75	0.079
Serping1	Pericyte	2.37578	2.93819e-40	6.55069e-36	0.75	0.09
Acta2	Pericyte	6.43304	2.12408e-38	4.73564e-34	0.975	0.225
Cd248	Pericyte	2.73498	1.15172e-36	2.56777e-32	0.825	0.152
Ctgf	Pericyte	3.02997	4.20144e-34	9.36711e-30	0.6	0.066
Fabp4	Pericyte	3.70133	2.40649e-32	5.36526e-28	0.95	0.217
Art3	Pericyte	1.91616	8.23959e-32	1.83702e-27	0.65	0.058
Igfbp7	Pericyte	5.73785	1.02682e-31	2.2893e-27	0.975	0.312
Cygb	Pericyte	2.04655	8.0723e-29	1.79972e-24	0.6	0.046
Sparcl1	Pericyte	2.94881	1.86167e-28	4.15059e-24	0.8	0.147
Sparc	Pericyte	4.07164	2.59201e-27	5.77888e-23	1	0.697
Sept4	Pericyte	2.28315	1.25109e-26	2.78931e-22	0.675	0.095
Thy1	Pericyte	3.18398	3.62847e-26	8.08968e-22	0.85	0.168
Col15a1	Pericyte	2.23702	1.10218e-25	2.45732e-21	0.825	0.21
Mustn1	Pericyte	1.55639	1.73899e-24	3.87709e-20	0.45	0.049
Bgn	Pericyte	3.98467	2.46393e-24	5.49333e-20	0.9	0.383
Cald1	Pericyte	2.91112	1.25599e-23	2.80024e-19	0.95	0.571
Serpinh1	Pericyte	2.65853	1.85642e-23	4.13889e-19	0.975	0.654
Itga1	Pericyte	2.44566	6.26308e-23	1.39635e-18	0.825	0.215
Pdgfrb	Pericyte	2.38091	8.46377e-23	1.887e-18	0.85	0.292
Col18a1	Pericyte	2.71169	1.13699e-22	2.53492e-18	0.825	0.26
Cox4i2	Pericyte	3.04628	1.48403e-22	3.30863e-18	0.85	0.242
Aspn	Pericyte	2.44398	2.73655e-21	6.10114e-17	0.875	0.414
Fermt2	Pericyte	2.49492	1.93094e-20	4.30503e-16	0.875	0.379
Olfml2b	Pericyte	1.71216	2.48705e-20	5.54488e-16	0.7	0.198
Tpm1	Pericyte	2.98047	3.15024e-20	7.02347e-16	0.95	0.589
Tuba1a	Pericyte	2.38552	3.39817e-20	7.57621e-16	0.975	0.661
Postn	Pericyte	2.60652	5.30994e-20	1.18385e-15	0.775	0.275
Col1a1	Pericyte	4.10915	8.64329e-20	1.92702e-15	0.85	0.366
Tpm4	Pericyte	2.10619	9.50774e-20	2.11975e-15	0.975	0.772
Tpm2	Pericyte	2.99517	1.45346e-19	3.2405e-15	0.95	0.557
Mgp	Pericyte	2.66094	1.58013e-19	3.52291e-15	0.425	0.055
Csrp1	Pericyte	2.48553	2.47115e-19	5.50943e-15	0.9	0.503
Col1a2	Pericyte	3.25146	2.97802e-18	6.6395e-14	0.8	0.286
Ehd2	Pericyte	2.05127	3.48699e-18	7.77424e-14	0.8	0.355
Crip2	Pericyte	2.26862	5.57668e-18	1.24332e-13	0.825	0.392
Phlda1	Pericyte	2.6152	7.28576e-18	1.62436e-13	0.875	0.477
S100a11	Pericyte	2.10392	1.15302e-17	2.57066e-13	0.975	0.867
Flt1	Pericyte	1.73124	1.8736e-17	4.17719e-13	0.7	0.18
Gnb4	Pericyte	1.65159	1.99168e-17	4.44044e-13	0.775	0.271
Mfge8	Pericyte	2.72613	3.62464e-17	8.08114e-13	0.85	0.511
Pcolce	Pericyte	2.22113	4.9319e-17	1.09957e-12	0.875	0.562
Cryab	Pericyte	2.14337	5.04017e-17	1.12371e-12	0.75	0.275
Myl6	Pericyte	1.57518	1.61938e-16	3.61041e-12	0.975	0.937
Col4a1	Pericyte	3.27453	2.05455e-16	4.58062e-12	0.825	0.487
Apold1	Pericyte	1.84023	2.09024e-16	4.66018e-12	0.6	0.168
Tnc	Pericyte	1.71462	2.38332e-16	5.31362e-12	0.45	0.093
Col5a2	Pericyte	2.09579	8.38242e-16	1.86886e-11	0.825	0.478
Crip1	Pericyte	2.60999	1.43974e-15	3.2099e-11	0.975	0.806
Ebf1	Pericyte	2.69709	2.00971e-15	4.48065e-11	0.8	0.375
Col4a2	Pericyte	2.64482	3.0135e-15	6.7186e-11	0.8	0.453
Laptm4a	Pericyte	1.77026	9.21229e-15	2.05388e-10	0.9	0.763
Plat	Pericyte	2.02834	1.28943e-14	2.87479e-10	0.775	0.433
Col6a3	Pericyte	2.6093	1.37079e-14	3.05618e-10	0.8	0.515
Itgb1	Pericyte	1.93953	6.75124e-14	1.50519e-09	0.85	0.619
Rasgrp2	Pericyte	1.99106	8.07793e-14	1.80097e-09	0.7	0.247
Timp1	Pericyte	1.91538	1.37923e-13	3.075e-09	0.8	0.51
Sept7	Pericyte	1.65696	7.64157e-13	1.70369e-08	0.875	0.639
Cavin3	Pericyte	1.5475	1.15574e-12	2.57671e-08	0.875	0.553
Ptp4a3	Pericyte	2.64723	1.318e-12	2.93849e-08	0.775	0.388
Bmp1	Pericyte	1.71069	1.70971e-12	3.81179e-08	0.725	0.39
Prrx1	Pericyte	1.62114	2.51094e-12	5.59813e-08	0.725	0.371
Hspb1	Pericyte	1.88867	2.85609e-12	6.36766e-08	0.55	0.187
Lhfp	Pericyte	1.5553	3.15675e-12	7.03797e-08	0.775	0.482
Tceal9	Pericyte	1.59968	1.03764e-11	2.31343e-07	0.875	0.622
Actn1	Pericyte	1.67073	1.07197e-11	2.38995e-07	0.8	0.518
Serpine1	Pericyte	2.61682	2.73553e-11	6.09886e-07	0.7	0.381
Prss23	Pericyte	2.49957	3.02038e-11	6.73395e-07	0.6	0.243
Rcn3	Pericyte	1.55773	3.54525e-11	7.90414e-07	0.8	0.562
Tm4sf1	Pericyte	1.56324	3.66924e-11	8.18058e-07	0.8	0.529
Col8a1	Pericyte	2.04166	6.37897e-11	1.42219e-06	0.65	0.318
Filip1l	Pericyte	1.89227	1.01968e-10	2.27338e-06	0.725	0.374
Fabp5	Pericyte	1.96642	1.59239e-10	3.55022e-06	0.8	0.552
Pdlim1	Pericyte	1.72422	1.72359e-10	3.84274e-06	0.7	0.353
Cyr61	Pericyte	2.71346	2.52782e-10	5.63577e-06	0.675	0.392
Gjc1	Pericyte	1.86689	3.45491e-10	7.70272e-06	0.675	0.348
Anxa1	Pericyte	1.94974	8.21998e-10	1.83264e-05	0.85	0.717
Gpx3	Pericyte	1.97995	3.18299e-08	0.000709648	0.625	0.255
Actn4	Pericyte	1.5822	9.07842e-08	0.00202403	0.675	0.491
Thbs1	Pericyte	1.94485	2.02694e-07	0.00451907	0.575	0.279
Id3	Pericyte	1.73193	2.24185e-06	0.0499821	0.65	0.449
Sfrp4	Fibroblast	2.30943	0	0	0.707	0.014
Ccl11	Fibroblast	2.61525	6.81306e-220	1.51897e-215	0.862	0.069
Efemp1	Fibroblast	2.63872	6.53612e-215	1.45723e-210	0.776	0.025
Serpina3n	Fibroblast	2.54526	8.36917e-195	1.86591e-190	0.793	0.037
Cthrc1	Fibroblast	2.867	2.56723e-188	5.72365e-184	0.888	0.089
Fst	Fibroblast	1.881	1.80184e-180	4.01721e-176	0.664	0.027
Mfap2	Fibroblast	1.95549	2.95655e-173	6.59163e-169	0.741	0.051
Serping1	Fibroblast	3.91427	8.71364e-172	1.94271e-167	0.931	0.088
Meg3	Fibroblast	4.36061	9.95992e-167	2.22056e-162	0.897	0.09
Has1	Fibroblast	2.0366	3.39375e-162	7.56637e-158	0.621	0.029
Cmah	Fibroblast	1.90388	3.51729e-155	7.84179e-151	0.828	0.062
Ptx3	Fibroblast	2.77242	1.0279e-151	2.29171e-147	0.75	0.081
Prelp	Fibroblast	2.25633	1.26969e-143	2.83077e-139	0.828	0.086
Sfrp2	Fibroblast	2.92282	2.31923e-139	5.17071e-135	0.759	0.061
Fbln2	Fibroblast	3.21884	2.23121e-135	4.97447e-131	0.914	0.134
Tnxb	Fibroblast	2.55785	1.43328e-124	3.19551e-120	0.784	0.05
Cpxm1	Fibroblast	1.88314	1.94938e-120	4.34614e-116	0.741	0.1
Mmp3	Fibroblast	3.04537	2.23182e-117	4.97585e-113	0.759	0.078
Ccdc80	Fibroblast	3.39231	3.42798e-116	7.64269e-112	0.914	0.119
Mfap5	Fibroblast	4.80544	6.95704e-112	1.55107e-107	0.983	0.23
Rarres2	Fibroblast	4.04045	3.74606e-111	8.35183e-107	0.914	0.201
S100a16	Fibroblast	3.42942	3.95131e-110	8.80944e-106	0.914	0.185
Wisp2	Fibroblast	2.61353	5.52683e-104	1.23221e-99	0.733	0.111
Prg4	Fibroblast	2.52063	2.10481e-102	4.69267e-98	0.75	0.068
Cd248	Fibroblast	2.50652	7.91489e-95	1.76463e-90	0.828	0.151
Sod3	Fibroblast	2.62916	5.73972e-94	1.27967e-89	0.888	0.222
Col1a2	Fibroblast	6.66214	1.84788e-91	4.11985e-87	1	0.284
Col1a1	Fibroblast	6.49761	1.05171e-90	2.3448e-86	1	0.365
Nid1	Fibroblast	2.4435	2.53901e-90	5.66073e-86	0.802	0.112
Abi3bp	Fibroblast	2.20673	1.01636e-85	2.26597e-81	0.845	0.182
Gpx3	Fibroblast	4.66498	4.72047e-83	1.05243e-78	0.94	0.254
Il33	Fibroblast	2.13707	6.75177e-83	1.50531e-78	0.759	0.141
Loxl1	Fibroblast	3.01575	3.9205e-82	8.74075e-78	0.922	0.322
Clec3b	Fibroblast	3.04892	2.3786e-81	5.30309e-77	0.802	0.139
Sparc	Fibroblast	4.69657	7.39725e-78	1.64922e-73	1	0.697
Col3a1	Fibroblast	4.22043	1.26728e-75	2.82541e-71	1	0.811
Fstl1	Fibroblast	3.66702	2.13145e-75	4.75208e-71	0.991	0.561
Igfbp7	Fibroblast	3.42824	9.09688e-74	2.02815e-69	0.914	0.311
Ackr3	Fibroblast	2.42709	1.74695e-73	3.89481e-69	0.836	0.199
Lbp	Fibroblast	1.81016	8.99111e-73	2.00457e-68	0.707	0.144
Postn	Fibroblast	3.44492	1.17387e-72	2.61715e-68	0.871	0.274
Serpinh1	Fibroblast	2.7494	4.74552e-70	1.05801e-65	1	0.654
Col5a2	Fibroblast	3.0752	2.49299e-69	5.55811e-65	0.957	0.477
Bgn	Fibroblast	3.44541	1.64044e-67	3.65735e-63	0.914	0.383
Lox	Fibroblast	2.5863	1.98786e-65	4.43194e-61	0.836	0.245
Prss23	Fibroblast	2.72211	4.06913e-63	9.07212e-59	0.819	0.242
Rhoj	Fibroblast	1.98019	2.6186e-61	5.83816e-57	0.836	0.264
Ogn	Fibroblast	2.38671	4.26189e-61	9.50188e-57	0.836	0.28
Dcn	Fibroblast	2.8717	4.62889e-60	1.03201e-55	0.983	0.751
Aebp1	Fibroblast	2.86102	1.83377e-59	4.08839e-55	0.94	0.558
Adamts5	Fibroblast	2.45929	2.87767e-58	6.41576e-54	0.793	0.2
Htra3	Fibroblast	3.05262	1.60107e-57	3.56958e-53	0.879	0.401
C4b	Fibroblast	2.52107	1.7715e-57	3.94955e-53	0.81	0.187
Tnfaip6	Fibroblast	2.66269	8.97284e-56	2.0005e-51	0.81	0.266
Pcolce	Fibroblast	2.79382	1.26785e-55	2.82668e-51	0.931	0.561
Col14a1	Fibroblast	2.64841	1.67735e-55	3.73964e-51	0.828	0.339
C3	Fibroblast	3.1278	2.22148e-55	4.9528e-51	0.828	0.187
Ly6a	Fibroblast	2.32401	3.1434e-55	7.00821e-51	0.983	0.776
Adm	Fibroblast	2.30665	5.0085e-55	1.11665e-50	0.741	0.221
Ly6c1	Fibroblast	3.06766	7.41687e-55	1.65359e-50	0.905	0.493
Fbn1	Fibroblast	2.64865	1.96792e-54	4.38748e-50	0.914	0.529
Pi16	Fibroblast	3.05753	7.27737e-53	1.62249e-48	0.784	0.216
Mgst1	Fibroblast	2.24138	7.44349e-53	1.65953e-48	0.879	0.314
Timp1	Fibroblast	3.09089	1.59561e-52	3.55742e-48	0.897	0.509
Hspb1	Fibroblast	1.89668	1.34723e-51	3.00365e-47	0.724	0.186
Plat	Fibroblast	1.80873	6.97699e-51	1.55552e-46	0.862	0.432
Gstm1	Fibroblast	2.41367	1.03728e-50	2.31262e-46	0.836	0.358
Serpinf1	Fibroblast	2.25699	6.48224e-50	1.44522e-45	0.966	0.648
Il11ra1	Fibroblast	2.58073	8.50002e-50	1.89508e-45	0.836	0.355
Cyr61	Fibroblast	2.51886	8.98818e-50	2.00392e-45	0.836	0.392
Rnase4	Fibroblast	1.90073	1.44927e-48	3.23115e-44	0.94	0.539
Ugdh	Fibroblast	2.60272	1.71075e-48	3.81412e-44	0.845	0.405
Errfi1	Fibroblast	2.23054	2.82962e-48	6.30863e-44	0.819	0.346
Cavin3	Fibroblast	1.89592	1.41076e-47	3.14528e-43	0.914	0.553
Dpt	Fibroblast	2.67926	1.65204e-47	3.68322e-43	0.862	0.466
Selenom	Fibroblast	1.81738	1.51347e-46	3.37428e-42	0.905	0.524
Crip1	Fibroblast	2.34975	1.61734e-46	3.60586e-42	0.974	0.806
Csrp2	Fibroblast	2.11933	2.52157e-46	5.62184e-42	0.905	0.528
Bmp1	Fibroblast	1.927	1.18841e-45	2.64957e-41	0.819	0.39
Gm12840	Fibroblast	2.49398	2.5845e-45	5.76214e-41	0.741	0.219
Serpinb6a	Fibroblast	1.80851	2.16338e-44	4.82325e-40	0.888	0.533
Mmp2	Fibroblast	2.12752	3.55578e-44	7.92762e-40	0.862	0.513
Sbsn	Fibroblast	2.27714	6.01257e-44	1.3405e-39	0.759	0.244
Heg1	Fibroblast	2.4149	6.07665e-44	1.35479e-39	0.784	0.299
Mt2	Fibroblast	2.64354	9.00328e-43	2.00728e-38	0.957	0.765
Igfbp6	Fibroblast	2.44698	1.04583e-41	2.33168e-37	0.853	0.525
Serpine1	Fibroblast	2.84292	1.14036e-39	2.54244e-35	0.767	0.38
Col5a1	Fibroblast	1.90196	1.57676e-39	3.51539e-35	0.836	0.502
Dmkn	Fibroblast	2.23801	2.23808e-39	4.9898e-35	0.629	0.099
Ifi205	Fibroblast	2.19989	7.94154e-39	1.77057e-34	0.759	0.278
C1s1	Fibroblast	1.94225	2.35816e-38	5.25752e-34	0.716	0.229
Emp1	Fibroblast	2.0001	6.41533e-38	1.4303e-33	0.871	0.579
Ebf1	Fibroblast	1.98978	7.58289e-38	1.69061e-33	0.784	0.375
Lum	Fibroblast	2.17487	4.09619e-37	9.13245e-33	0.793	0.448
Cxcl1	Fibroblast	1.8333	4.09849e-33	9.13759e-29	0.681	0.271
Apod	Fibroblast	1.87843	6.36601e-33	1.4193e-28	0.724	0.317
Saa3	Fibroblast	4.08212	1.94959e-32	4.34662e-28	0.595	0.198
Klf4	Fibroblast	1.87413	7.58161e-32	1.69032e-27	0.836	0.554
Gsn	Fibroblast	2.12954	4.4705e-28	9.96699e-24	0.897	0.648
Timp3	Fibroblast	1.83921	1.98543e-23	4.42651e-19	0.509	0.045
Dcn	MC38	2.52136	0	0	0.9	0.681
Col3a1	MC38	2.3591	0	0	0.934	0.754
Serpinh1	MC38	2.22536	0	0	0.883	0.546
H19	MC38	2.14812	0	0	0.73	0.548
Col6a1	MC38	2.05197	0	0	0.835	0.577
Gng11	MC38	2.04097	0	0	0.869	0.588
Sdc2	MC38	1.91904	0	0	0.85	0.552
Cald1	MC38	1.87239	0	0	0.865	0.432
Rhox5	MC38	1.7731	0	0	0.9	0.493
Mt2	MC38	1.76953	0	0	0.902	0.701
Col6a2	MC38	1.76868	0	0	0.821	0.458
Ppic	MC38	1.76413	0	0	0.914	0.524
Sparc	MC38	1.73258	0	0	0.884	0.609
Htra1	MC38	1.69654	0	0	0.85	0.514
Dap	MC38	1.62894	0	0	0.878	0.616
Tpm1	MC38	1.59899	0	0	0.887	0.447
Rpl30	MC38	1.59505	0	0	0.986	0.967
Cd34	MC38	1.59272	0	0	0.884	0.458
Serpinf1	MC38	1.58067	0	0	0.907	0.526
Fam159b	MC38	1.5748	0	0	0.844	0.502
Aebp1	MC38	1.54922	0	0	0.866	0.413
Snrpf	MC38	1.47859	0	0	0.97	0.832
Matn2	MC38	1.47736	0	0	0.799	0.446
Mtdh	MC38	1.4714	0	0	0.891	0.617
Cst6	MC38	1.46062	0	0	0.695	0.464
Hmgn1	MC38	1.44702	0	0	0.907	0.648
Slc25a4	MC38	1.42222	0	0	0.887	0.731
Cd63	MC38	1.37995	0	0	0.971	0.832
Igfbp4	MC38	1.36356	0	0	0.863	0.591
S100a6	MC38	1.35869	0	0	0.987	0.986
Tuba1a	MC38	1.35747	0	0	0.872	0.561
Fstl1	MC38	1.34807	0	0	0.77	0.464
Timp2	MC38	1.34352	0	0	0.897	0.626
Rpl37	MC38	1.32896	0	0	0.999	0.998
Npm1	MC38	1.31146	0	0	0.979	0.913
Pabpc1	MC38	1.30769	0	0	0.966	0.855
Dut	MC38	1.30459	0	0	0.841	0.567
mt-Atp8	MC38	1.30216	0	0	0.83	0.463
Pebp1	MC38	1.2908	0	0	0.926	0.699
Cavin3	MC38	1.28294	0	0	0.857	0.41
Phgdh	MC38	1.27663	0	0	0.835	0.446
Myo10	MC38	1.2749	0	0	0.79	0.348
Ly6c1	MC38	1.2694	0	0	0.684	0.403
Tpm2	MC38	1.25407	0	0	0.858	0.415
Gas1	MC38	1.24145	0	0	0.75	0.432
Cav1	MC38	1.22598	0	0	0.765	0.421
Laptm4b	MC38	1.21957	0	0	0.785	0.43
Eif2s2	MC38	1.21795	0	0	0.968	0.862
Eif3h	MC38	1.20997	0	0	0.964	0.857
Nenf	MC38	1.20313	0	0	0.85	0.531
Osr2	MC38	1.19749	0	0	0.742	0.381
Cnn3	MC38	1.18878	0	0	0.887	0.336
Snhg18	MC38	1.18294	0	0	0.784	0.407
Cox6c	MC38	1.17245	0	0	0.965	0.946
Mrps6	MC38	1.16312	0	0	0.834	0.408
Ywhaq	MC38	1.1544	0	0	0.939	0.663
Eef1g	MC38	1.15423	0	0	0.971	0.904
Rcn1	MC38	1.15014	0	0	0.85	0.424
Trp53i11	MC38	1.13099	0	0	0.698	0.422
Gnas	MC38	1.12725	0	0	0.896	0.809
Maged1	MC38	1.12026	0	0	0.833	0.407
Hspd1	MC38	1.11829	0	0	0.915	0.581
F3	MC38	1.11807	0	0	0.664	0.381
Nedd4	MC38	1.11442	0	0	0.851	0.377
Ctsl	MC38	1.10415	0	0	0.953	0.824
Fam162a	MC38	1.10126	0	0	0.923	0.698
Rgcc	MC38	1.10091	0	0	0.742	0.48
Efemp2	MC38	1.09242	0	0	0.858	0.421
Fbn1	MC38	1.09187	0	0	0.727	0.436
Col6a3	MC38	1.09143	0	0	0.804	0.378
Tsc22d1	MC38	1.08888	0	0	0.809	0.422
Medag	MC38	1.08485	0	0	0.748	0.3
Lgals1	MC38	1.08038	0	0	0.998	0.993
Galk1	MC38	1.08018	0	0	0.828	0.522
Scd2	MC38	1.08009	0	0	0.83	0.522
Thbs2	MC38	1.0764	0	0	0.751	0.448
Psip1	MC38	1.07162	0	0	0.864	0.424
Mif	MC38	1.07058	0	0	0.983	0.953
Hspa9	MC38	1.06945	0	0	0.871	0.581
Col4a1	MC38	1.06861	0	0	0.773	0.352
Rcn3	MC38	1.06804	0	0	0.825	0.437
Arl1	MC38	1.05885	0	0	0.848	0.525
Loxl2	MC38	1.05308	0	0	0.616	0.309
Tm4sf1	MC38	1.0504	0	0	0.805	0.398
Rps12	MC38	1.0476	0	0	0.975	0.961
Zfp706	MC38	1.04745	0	0	0.937	0.677
Pttg1ip	MC38	1.04346	0	0	0.862	0.442
Rps15	MC38	1.04229	0	0	0.989	0.985
Eif4ebp1	MC38	1.03887	0	0	0.944	0.736
Plod2	MC38	1.03786	0	0	0.733	0.382
Ero1l	MC38	1.03776	0	0	0.758	0.534
AC149090.1	MC38	1.03297	0	0	0.832	0.351
Asns	MC38	1.03123	0	0	0.723	0.399
Top2a	MC38	1.02932	0	0	0.679	0.382
Ckap4	MC38	1.02693	0	0	0.791	0.43
Tmem245	MC38	1.02439	0	0	0.61	0.305
Ppp1r14b	MC38	1.02342	0	0	0.857	0.651
Morf4l2	MC38	1.02159	0	0	0.861	0.619
Dpt	MC38	1.02055	0	0	0.567	0.42
Cct5	MC38	1.01913	0	0	0.881	0.692

## Sheet: Main populations_Dif_Exp_KOvsWT
Differential gene expression between DicerKO vs DicerWT in main cell populations
Gene	Cell population	logFC	logCPM	F	p_val	p_adj.loc	p_adj.glb	Comparison		KO-WT: DicerKO vs DicerWT
BC018473	Cd4	7.8938	6.82992	173.042	6.75032e-09	1.38314e-05	1.79754e-05	KO-WT
Gm8797	Cd4	3.97684	6.75752	90.2117	5.52647e-08	5.66187e-05	8.49e-05	KO-WT		CPM: counts per million
Bcl2	Cd4	1.98817	7.83667	48.2697	3.25868e-06	0.00166926	0.000503255	KO-WT
Pdcd4	Cd4	1.85118	7.9896	44.0082	5.70331e-06	0.00233722	0.000688592	KO-WT
Prrc2c	Cd4	1.39684	8.27463	37.2925	1.50542e-05	0.00402636	0.00118339	KO-WT
Tgm2	Cd4	2.15531	6.79978	37.0116	1.57203e-05	0.00402636	0.00120277	KO-WT
Il7r	Cd4	1.33725	8.50095	38.8578	1.18772e-05	0.00402636	0.0010431	KO-WT
Emb	Cd4	1.64618	8.22946	35.5549	1.97539e-05	0.00449731	0.00134991	KO-WT
Col3a1	Cd4	-1.54229	8.57196	34.621	2.29496e-05	0.00470237	0.00145891	KO-WT
Plek	Cd4	1.48844	7.1206	34.0088	2.53598e-05	0.00472384	0.00153814	KO-WT
Itga4	Cd4	2.87	6.31274	32.0213	3.53855e-05	0.00554883	0.00188665	KO-WT
Isg20	Cd4	-1.736	8.2113	31.62	3.79129e-05	0.00554883	0.00196657	KO-WT
Cd63	Cd4	-1.66261	8.55904	32.3298	3.3571e-05	0.00554883	0.00183431	KO-WT
Trac	Cd4	-1.22148	9.8497	30.6948	4.45536e-05	0.00570565	0.00214844	KO-WT
Tgfbi	Cd4	1.66251	8.81581	30.9606	4.25202e-05	0.00570565	0.00210545	KO-WT
Fcgr4	Cd4	2.30318	7.35874	30.2421	4.82734e-05	0.00581837	0.00222725	KO-WT
Chd7	Cd4	1.8723	6.76432	28.1146	7.11644e-05	0.00810088	0.00275975	KO-WT
Ppic	Cd4	-2.20684	6.75995	27.7402	7.63485e-05	0.00823359	0.00288835	KO-WT
Il2ra	Cd4	-1.56973	7.71946	26.8	9.13498e-05	0.00935878	0.00321481	KO-WT
Pla2g7	Cd4	2.01348	6.51904	26.4749	9.72883e-05	0.00949256	0.00334696	KO-WT
Fdps	Cd4	-1.6856	6.90138	25.6149	0.000115212	0.0107305	0.00370341	KO-WT
Klrg1	Cd4	-1.64969	7.74779	25.3293	0.000121965	0.0108655	0.00380849	KO-WT
Btg1	Cd4	0.817136	10.9131	24.6259	0.000140587	0.0116275	0.0042142	KO-WT
Mycbp2	Cd4	1.2077	7.71125	24.438	0.000146088	0.0116275	0.0043091	KO-WT
AC149090.1	Cd4	1.24397	7.99675	24.3896	0.000147543	0.0116275	0.00432806	KO-WT
Ncf4	Cd4	1.09906	7.85917	23.7516	0.000168355	0.01232	0.00470256	KO-WT
Hsp90ab1	Cd4	0.738809	10.7101	23.7683	0.000167767	0.01232	0.0046916	KO-WT
Malat1	Cd4	0.580169	15.5353	23.4139	0.000180695	0.012767	0.00492385	KO-WT
Ahnak	Cd4	1.1143	8.49619	23.2201	0.000188236	0.0128565	0.00504614	KO-WT
Cd84	Cd4	1.36434	6.99347	22.7774	0.000206831	0.0132436	0.00538501	KO-WT
Itgb7	Cd4	-0.906095	8.88287	22.8627	0.000203093	0.0132436	0.00533405	KO-WT
Ypel3	Cd4	-1.00825	8.4246	22.5124	0.000218949	0.0135947	0.00557882	KO-WT
Fcgr2b	Cd4	1.6486	7.4568	21.7612	0.000257883	0.0143142	0.00609329	KO-WT
Tnfrsf9	Cd4	-1.11129	9.60876	21.5546	0.000269921	0.0143142	0.0062321	KO-WT
Vps37b	Cd4	1.39754	7.34365	21.7491	0.00025857	0.0143142	0.00609329	KO-WT
Foxp1	Cd4	1.34887	6.88205	21.5073	0.000272768	0.0143142	0.00626311	KO-WT
Brd9	Cd4	1.47568	6.72617	21.9174	0.000249186	0.0143142	0.00598996	KO-WT
Fyb	Cd4	0.838105	9.25474	21.3985	0.000279438	0.0143142	0.00634788	KO-WT
Ltb	Cd4	-0.870685	10.4235	21.8418	0.00025335	0.0143142	0.00602447	KO-WT
Tnfaip8	Cd4	1.03981	8.1365	21.0594	0.000301441	0.0150647	0.00664358	KO-WT
Xrn2	Cd4	1.18262	7.40443	20.5825	0.000335769	0.0163808	0.00715293	KO-WT
Tnfrsf4	Cd4	-0.86989	10.358	20.3967	0.000350323	0.0166933	0.00736129	KO-WT
Lst1	Cd4	1.37153	7.65428	20.126	0.000372809	0.017361	0.0076693	KO-WT
mt-Cytb	Cd4	-0.751695	11.9143	19.9331	0.000389836	0.0177505	0.00788423	KO-WT
Jmjd1c	Cd4	1.19027	7.11816	19.8208	0.000400144	0.0178238	0.00802486	KO-WT
Ccdc174	Cd4	1.51122	6.64391	19.6312	0.000418265	0.0178547	0.00822936	KO-WT
Pigx	Cd4	-1.45447	7.18061	19.6482	0.000416598	0.0178547	0.00822082	KO-WT
Dcn	Cd4	-1.48668	8.0763	19.1967	0.000463375	0.0186971	0.00870999	KO-WT
Gzmb	Cd4	-1.02383	10.3076	19.0969	0.0004745	0.0186971	0.00884275	KO-WT
Grap2	Cd4	1.48568	6.40872	19.133	0.000470442	0.0186971	0.00880245	KO-WT
Prdx5	Cd4	0.905404	9.14992	19.3175	0.000450309	0.0186971	0.00855684	KO-WT
Klf13	Cd4	1.17299	7.93914	18.8617	0.000501915	0.0192451	0.00916275	KO-WT
Ms4a6b	Cd4	0.74716	9.3057	18.8181	0.000507192	0.0192451	0.00923272	KO-WT
Slfn2	Cd4	0.982298	8.98631	18.6915	0.000522878	0.0194796	0.00941495	KO-WT
Akap13	Cd4	0.868983	8.77358	18.1631	0.000594526	0.0216744	0.0102176	KO-WT
Rps25	Cd4	0.659889	11.3158	18.1057	0.000602948	0.0216744	0.0103253	KO-WT
Gm42418	Cd4	1.21361	9.81144	17.7851	0.000652565	0.0230536	0.0108061	KO-WT
Ptpn1	Cd4	1.14775	7.50151	17.5796	0.000686797	0.0230696	0.0111403	KO-WT
Zcchc11	Cd4	1.13047	7.08922	17.5881	0.00068534	0.0230696	0.0111242	KO-WT
Mettl23	Cd4	-1.44282	7.22812	17.6482	0.000675161	0.0230696	0.0110037	KO-WT
Il1b	Cd4	1.76664	8.00375	17.2875	0.000738994	0.0234491	0.0116668	KO-WT
Cnot4	Cd4	1.11152	7.01823	17.2615	0.000743871	0.0234491	0.0117056	KO-WT
Prpf4b	Cd4	1.06654	7.50694	17.3823	0.00072159	0.0234491	0.0114793	KO-WT
Smchd1	Cd4	1.07356	7.34454	17.4174	0.000715254	0.0234491	0.0114141	KO-WT
Txnip	Cd4	1.06138	7.50544	16.8885	0.000817696	0.0247254	0.0124385	KO-WT
Itgb1	Cd4	1.1547	7.66764	16.9519	0.000804586	0.0247254	0.0122937	KO-WT
Srrm2	Cd4	0.771221	9.31734	16.8748	0.00082056	0.0247254	0.0124633	KO-WT
Lgals1	Cd4	-0.557239	12.0635	16.7897	0.000838615	0.0249032	0.0125929	KO-WT
Ppdpf	Cd4	-0.980346	7.6993	16.2587	0.000961946	0.0281575	0.0137883	KO-WT
Ptprc	Cd4	0.769409	9.50049	15.9892	0.00103231	0.0287129	0.0144322	KO-WT
Foxp3	Cd4	-1.23165	7.3707	15.9211	0.00105098	0.0287129	0.0145652	KO-WT
Mcl1	Cd4	1.06044	7.67955	15.9873	0.00103281	0.0287129	0.0144322	KO-WT
Tnfrsf18	Cd4	-0.811809	10.1082	15.9286	0.00104891	0.0287129	0.0145652	KO-WT
Arid5b	Cd4	1.57357	7.06334	16.091	0.00100507	0.0287129	0.0141816	KO-WT
Pafah1b1	Cd4	0.823334	7.8918	15.6647	0.00112482	0.0303257	0.0152091	KO-WT
Tln1	Cd4	0.847973	8.0492	15.4505	0.00119104	0.031694	0.0157226	KO-WT
Fcgr1	Cd4	1.54981	6.87569	15.2876	0.00124436	0.0326885	0.0162387	KO-WT
Ssh2	Cd4	1.10142	7.12604	15.2202	0.0012672	0.032867	0.0164472	KO-WT
Rpl10	Cd4	0.562931	11.263	14.9259	0.00137263	0.0340755	0.0173003	KO-WT
Runx3	Cd4	1.21707	7.35747	14.9055	0.00138032	0.0340755	0.0173606	KO-WT
Rps27a	Cd4	0.474667	12.306	15.0085	0.00134208	0.0340755	0.0170723	KO-WT
Tnrc6b	Cd4	1.01579	7.43183	14.9501	0.00136359	0.0340755	0.0172453	KO-WT
Tyrobp	Cd4	1.08382	9.7609	14.8038	0.00141925	0.0342123	0.01768	KO-WT
Galk1	Cd4	-1.19485	7.048	14.8154	0.00141475	0.0342123	0.0176639	KO-WT
Hk2	Cd4	1.71184	6.75985	14.5377	0.00152722	0.0363869	0.0185417	KO-WT
Btg2	Cd4	0.888449	8.41962	14.4097	0.00158242	0.0364311	0.018929	KO-WT
Tpr	Cd4	0.766202	8.31312	14.4652	0.00155823	0.0364311	0.0187802	KO-WT
Ncor1	Cd4	1.02108	8.08054	14.4164	0.00157946	0.0364311	0.0189172	KO-WT
Pla2g16	Cd4	-0.790992	8.19656	14.3142	0.00162511	0.0369984	0.0192644	KO-WT
Jund	Cd4	-0.905534	9.03951	14.1584	0.00169753	0.0382224	0.0198006	KO-WT
Eif5b	Cd4	0.860384	8.10792	13.3314	0.0021487	0.0431637	0.0229145	KO-WT
Trp53i11	Cd4	-1.52512	6.90844	13.3729	0.00212307	0.0431637	0.0227709	KO-WT
Pkn2	Cd4	1.02738	7.11148	13.3604	0.00213078	0.0431637	0.0228331	KO-WT
Jak1	Cd4	0.844666	7.91397	13.3483	0.00213822	0.0431637	0.0228668	KO-WT
Rpl5	Cd4	0.694873	10.6492	13.3832	0.00211681	0.0431637	0.0227189	KO-WT
Ddit4	Cd4	-0.786091	8.88493	13.4729	0.00206275	0.0431637	0.0223338	KO-WT
Acin1	Cd4	0.88255	7.54106	13.4894	0.00205292	0.0431637	0.0222876	KO-WT
Nsd1	Cd4	1.00478	6.79298	13.4704	0.00206417	0.0431637	0.0223442	KO-WT
Dab2	Cd4	1.14166	7.46024	13.3753	0.00212161	0.0431637	0.0227603	KO-WT
Ms4a4b	Cd4	0.887998	9.39364	13.3856	0.00211534	0.0431637	0.0227104	KO-WT
Lfng	Cd4	-1.41521	6.8943	13.2497	0.00220024	0.0434084	0.0232962	KO-WT
Malt1	Cd4	1.09665	6.71123	13.245	0.00220325	0.0434084	0.0233178	KO-WT
Chchd10	Cd4	-1.10719	7.32424	13.1602	0.00225827	0.0440685	0.0236631	KO-WT
Pabpc1	Cd4	1.14462	10.4319	13.0818	0.00231052	0.0446627	0.0240309	KO-WT
Cd2	Cd4	-0.802701	9.94474	13.0116	0.00235848	0.0451639	0.0243793	KO-WT
Ikzf1	Cd4	1.12166	6.6669	12.7975	0.00251183	0.0467886	0.0253681	KO-WT
Zfp36l2	Cd4	0.856554	8.94525	12.836	0.00248342	0.0467886	0.0251806	KO-WT
Ms4a6d	Cd4	1.40414	7.59947	12.8049	0.00250634	0.0467886	0.0253341	KO-WT
Ccnl1	Cd4	1.04414	7.58196	12.6031	0.0026609	0.0491188	0.0264282	KO-WT
Laptm5	Cd4	0.61429	9.66896	12.3967	0.0028303	0.0496064	0.0274508	KO-WT
Ifitm1	Cd4	2.34878	8.06446	12.5195	0.00272809	0.0496064	0.0267737	KO-WT
Cd81	Cd4	-0.905061	8.65033	12.4366	0.0027966	0.0496064	0.0272	KO-WT
Fam162a	Cd4	-0.998904	7.99364	12.3796	0.00284483	0.0496064	0.027534	KO-WT
Son	Cd4	0.828903	9.41501	12.4036	0.00282436	0.0496064	0.0274043	KO-WT
AW112010	Cd4	-0.481872	11.6095	12.3656	0.00285679	0.0496064	0.0276002	KO-WT
Ube2l6	Cd4	-1.38422	6.77181	12.3043	0.00291001	0.0500119	0.0279021	KO-WT
Serpinh1	Cd4	-1.52305	7.11548	12.2553	0.00295336	0.0500119	0.0281657	KO-WT
Gpx4	Cd4	-0.682634	9.49866	12.2802	0.00293121	0.0500119	0.0280549	KO-WT
Prelid3b	Cd4	-1.28743	6.5518	12.1308	0.0030667	0.0514323	0.0288391	KO-WT
Zc3h13	Cd4	1.16897	6.85092	12.1086	0.00308745	0.0514323	0.0289604	KO-WT
Kmt2a	Cd4	1.13379	6.77876	12.0362	0.0031562	0.0521536	0.0293628	KO-WT
Dusp5	Cd4	-1.25854	7.36446	11.8565	0.00333434	0.0546566	0.030367	KO-WT
Limd2	Cd4	-0.738669	8.82929	11.7495	0.00344583	0.0560358	0.0310648	KO-WT
Ddx6	Cd4	0.996854	6.77577	11.6475	0.00355612	0.057374	0.0316414	KO-WT
Med10	Cd4	-1.1485	6.89243	11.52	0.00369954	0.0592215	0.0324874	KO-WT
Rdx	Cd4	0.887172	7.75212	11.481	0.00374478	0.059481	0.0327425	KO-WT
Tpt1	Cd4	0.461981	11.7563	11.4419	0.00379061	0.0597459	0.0329911	KO-WT
Itsn2	Cd4	0.986629	6.81709	11.2119	0.00407414	0.0637245	0.034515	KO-WT
Pglyrp1	Cd4	-0.818051	9.21137	11.0885	0.00423604	0.06523	0.0354597	KO-WT
Rps29	Cd4	0.668044	12.9268	11.1014	0.00421875	0.06523	0.0353705	KO-WT
Cd14	Cd4	1.73018	7.78637	11.0663	0.00426589	0.06523	0.0356241	KO-WT
Sept6	Cd4	1.07504	6.66319	10.9346	0.00444832	0.0675156	0.0365279	KO-WT
Ctla4	Cd4	-0.773536	8.54213	10.8833	0.00452173	0.0681252	0.0369363	KO-WT
Nenf	Cd4	-1.28167	6.92148	10.833	0.00459503	0.0687242	0.0372924	KO-WT
Dnajb1	Cd4	1.25827	6.97014	10.712	0.00477703	0.0699153	0.0383054	KO-WT
Rapgef6	Cd4	0.926249	7.16476	10.7507	0.00471793	0.0699153	0.0379794	KO-WT
Csf1r	Cd4	1.30111	7.03998	10.717	0.00476933	0.0699153	0.03826	KO-WT
Ifitm3	Cd4	0.945442	10.2218	10.6786	0.00482876	0.0701711	0.0385754	KO-WT
Fam107b	Cd4	0.851771	7.47403	10.6097	0.00493738	0.0707462	0.0390988	KO-WT
Prpf38b	Cd4	0.931725	7.54278	10.6263	0.00491093	0.0707462	0.0390013	KO-WT
Atrx	Cd4	0.864107	7.77674	10.5608	0.005016	0.0713736	0.0394426	KO-WT
Rsrc2	Cd4	0.923576	8.02234	10.4951	0.00512409	0.0724086	0.0399427	KO-WT
Cd44	Cd4	0.799621	7.66879	10.4387	0.00521906	0.0732456	0.0403549	KO-WT
H2-DMa	Cd4	1.16079	7.8604	10.4143	0.00526074	0.0733283	0.0405594	KO-WT
Plp2	Cd4	-1.20346	7.10205	10.2522	0.00554727	0.0752739	0.0418793	KO-WT
B4galnt1	Cd4	0.943167	6.73263	10.2696	0.00551569	0.0752739	0.0417565	KO-WT
Ddx24	Cd4	0.771482	7.99166	10.2677	0.0055191	0.0752739	0.0417627	KO-WT
Snrpb	Cd4	-0.655912	8.66247	10.1749	0.00569	0.0756903	0.0425414	KO-WT
Zcchc7	Cd4	0.872426	7.0098	10.1559	0.00572572	0.0756903	0.0427285	KO-WT
Furin	Cd4	1.69192	7.26614	10.1765	0.00568702	0.0756903	0.04254	KO-WT
Ucp2	Cd4	0.682548	8.54579	10.1779	0.00568438	0.0756903	0.0425326	KO-WT
Tmsb4x	Cd4	0.264435	14.1414	10.1188	0.00579636	0.0761329	0.0431048	KO-WT
Ash1l	Cd4	0.997447	6.89152	10.0645	0.00590146	0.0770197	0.0436122	KO-WT
Ythdc1	Cd4	0.92678	7.25785	10.0403	0.00594896	0.0771482	0.0438656	KO-WT
Pdlim2	Cd4	-0.910373	6.92755	9.99535	0.00603829	0.0778141	0.0443533	KO-WT
Cxcl16	Cd4	1.0634	7.79895	9.96913	0.00609114	0.0780046	0.0445903	KO-WT
Ptpn22	Cd4	0.873097	7.5713	9.89308	0.00624742	0.0795091	0.0452959	KO-WT
Tmsb10	Cd4	-0.55588	11.9912	9.86715	0.00630174	0.0797054	0.0455451	KO-WT
Ptbp3	Cd4	0.800321	7.52777	9.7427	0.00657006	0.0806788	0.0468377	KO-WT
Krit1	Cd4	0.753086	7.76699	9.7402	0.00657558	0.0806788	0.0468461	KO-WT
Tab2	Cd4	1.14948	6.91338	9.74843	0.00655742	0.0806788	0.0467863	KO-WT
Ddx21	Cd4	1.23582	7.62212	9.78273	0.00648236	0.0806788	0.0463958	KO-WT
Tmod3	Cd4	0.997258	6.62396	9.7517	0.00655022	0.0806788	0.0467628	KO-WT
Phgdh	Cd4	-0.929869	7.05937	9.65053	0.00677715	0.0825882	0.0478211	KO-WT
Ms4a6c	Cd4	1.20822	8.38604	9.63541	0.00681182	0.0825882	0.04798	KO-WT
Epsti1	Cd4	0.795601	7.53668	9.58177	0.00693646	0.0836047	0.048505	KO-WT
Trappc6a	Cd4	-0.80148	7.27703	9.5556	0.00699823	0.083856	0.0488049	KO-WT
Gpr183	Cd4	1.00722	7.04725	9.47741	0.00718648	0.085611	0.049663	KO-WT
Rplp2	Cd4	0.366902	11.9836	9.45085	0.00725174	0.0858891	0.0499483	KO-WT
Rrbp1	Cd4	0.781713	8.2718	9.36138	0.00747655	0.0875398	0.0509372	KO-WT
Dok1	Cd4	-1.29934	6.56097	9.36502	0.00746726	0.0875398	0.0508988	KO-WT
Itm2c	Cd4	-0.710159	8.14673	9.33532	0.00754351	0.0878219	0.0512582	KO-WT
Htra1	Cd4	-1.42192	6.87141	9.22082	0.00784594	0.0908268	0.0526398	KO-WT
Smap1	Cd4	0.829994	7.15064	9.1971	0.00791031	0.0908811	0.0529401	KO-WT
H2afv	Cd4	-0.761366	7.73511	9.18647	0.00793934	0.0908811	0.0530422	KO-WT
Dync1i2	Cd4	0.873465	7.85155	9.14058	0.0080661	0.0918191	0.0536085	KO-WT
Rps24	Cd4	0.379103	12.1548	9.05423	0.00831091	0.0938829	0.054622	KO-WT
Sdf2	Cd4	-1.04557	6.864	9.04449	0.00833904	0.0938829	0.0547388	KO-WT
Thoc2	Cd4	0.985096	6.90637	9.01627	0.00842119	0.0939074	0.0550975	KO-WT
Iqgap1	Cd4	0.661198	8.01187	9.01228	0.00843288	0.0939074	0.0551242	KO-WT
Fth1	Cd4	0.605233	12.5824	8.97271	0.0085498	0.0946948	0.055569	KO-WT
Nfil3	Cd4	1.16912	6.57918	8.94567	0.00863073	0.0950772	0.0559189	KO-WT
Psma2	Cd4	-0.536939	8.79031	8.8755	0.00884492	0.0969157	0.0568685	KO-WT
Rhog	Cd4	0.763837	7.47988	8.8168	0.00902876	0.0973681	0.0576868	KO-WT
Dennd4a	Cd4	0.885459	7.3324	8.81897	0.00902188	0.0973681	0.0576659	KO-WT
Unc93b1	Cd4	0.976007	7.20807	8.8203	0.00901769	0.0973681	0.0576651	KO-WT
Rgs19	Cd4	-1.24541	6.70236	8.73312	0.00929838	0.0997507	0.0588292	KO-WT
H2-Eb1	Cd4	1.80863	9.53448	8.7158	0.00935533	0.0998389	0.0590725	KO-WT
Samd9l	Cd4	0.826128	7.09721	8.65304	0.00956502	0.101548	0.0599229	KO-WT
Itpkb	Cd4	0.924743	7.20572	8.62828	0.00964924	0.101556	0.0602623	KO-WT
H2-Aa	Cd4	1.76343	9.97622	8.62368	0.00966496	0.101556	0.0603204	KO-WT
Ubxn4	Cd4	0.734831	7.60759	8.53513	0.00997363	0.103113	0.0614545	KO-WT
Naa20	Cd4	-0.812932	7.17088	8.49409	0.0101205	0.103113	0.0619614	KO-WT
Ppt1	Cd4	1.09889	6.92625	8.52289	0.0100172	0.103113	0.0616111	KO-WT
Eva1b	Cd4	-0.747139	7.83955	8.47294	0.0101971	0.103113	0.062327	KO-WT
Shisa5	Cd4	-0.576236	11.0273	8.50788	0.0100709	0.103113	0.0617856	KO-WT
Ddx5	Cd4	0.468245	10.2095	8.46784	0.0102157	0.103113	0.0623769	KO-WT
Timp2	Cd4	-0.905827	7.60038	8.55883	0.00988995	0.103113	0.0611434	KO-WT
Tuba1a	Cd4	-0.795846	7.63495	8.54607	0.00993491	0.103113	0.0613265	KO-WT
Sdcbp2	Cd4	-1.09007	6.73936	8.4346	0.0103378	0.103834	0.0627863	KO-WT
Socs2	Cd4	-1.28439	7.14501	8.39062	0.0105018	0.104967	0.0634848	KO-WT
Dnajc2	Cd4	0.874991	6.80983	8.33284	0.0107218	0.106646	0.0644104	KO-WT
Actr2	Cd4	0.672612	8.02936	8.319	0.0107753	0.10666	0.0646217	KO-WT
Rps9	Cd4	0.35031	11.8639	8.26371	0.010992	0.107251	0.0654443	KO-WT
Cish	Cd4	-1.20342	7.23288	8.2857	0.0109053	0.107251	0.0651133	KO-WT
Ifi27l2a	Cd4	-0.444847	11.8672	8.27228	0.0109581	0.107251	0.0653289	KO-WT
Cd300c2	Cd4	1.12666	7.00018	8.23626	0.0111015	0.107297	0.0658395	KO-WT
Ifit1	Cd4	-1.05155	7.32844	8.24775	0.0110555	0.107297	0.065689	KO-WT
Ablim1	Cd4	0.892384	7.0647	8.21827	0.0111738	0.107489	0.0660563	KO-WT
Bmyc	Cd4	-1.00324	7.68978	8.16747	0.0113812	0.10841	0.0668534	KO-WT
9930111J21Rik2	Cd4	1.16406	6.94524	8.15607	0.0114283	0.10841	0.0670317	KO-WT
Ctla2a	Cd4	1.07044	8.04157	8.1626	0.0114013	0.10841	0.0669387	KO-WT
Ly6c2	Cd4	1.15106	7.93085	8.1315	0.0115307	0.108877	0.0673764	KO-WT
Gm26917	Cd4	0.831915	7.68046	8.11544	0.0115981	0.109012	0.0676304	KO-WT
Nmt1	Cd4	0.727738	8.09442	8.10158	0.0116567	0.109062	0.0678564	KO-WT
Rpl35a	Cd4	0.368627	11.9748	8.06878	0.0117967	0.10987	0.0684385	KO-WT
Hp1bp3	Cd4	0.967068	6.83274	8.02807	0.0119731	0.111008	0.0691356	KO-WT
Hnrnpul2	Cd4	0.837347	6.7431	7.97669	0.0122	0.112603	0.069877	KO-WT
Ctsh	Cd4	1.03027	7.86019	7.96158	0.0122677	0.11272	0.0701405	KO-WT
Mbnl1	Cd4	0.543187	8.76671	7.9287	0.0124165	0.113578	0.0705736	KO-WT
4930523C07Rik	Cd4	0.814661	7.8885	7.83763	0.0128393	0.116406	0.0721477	KO-WT
Snrnp48	Cd4	0.939456	7.00969	7.84796	0.0127905	0.116406	0.0719641	KO-WT
Raly	Cd4	-0.625727	8.28469	7.78415	0.0130953	0.118204	0.0730628	KO-WT
Cytip	Cd4	0.691349	7.96764	7.72504	0.013385	0.120288	0.0741097	KO-WT
Tnrc6a	Cd4	0.822773	7.51674	7.6644	0.0136898	0.121958	0.0750638	KO-WT
Rgs10	Cd4	-0.772867	8.10615	7.66661	0.0136785	0.121958	0.0750246	KO-WT
Ppig	Cd4	0.590364	7.86819	7.6293	0.0138699	0.122375	0.0757446	KO-WT
Ssr2	Cd4	-0.969735	7.37808	7.62044	0.0139158	0.122375	0.0759001	KO-WT
Grcc10	Cd4	-1.06505	6.77287	7.56003	0.0142332	0.124632	0.0770261	KO-WT
Rpl18	Cd4	0.35366	11.6159	7.53587	0.0143625	0.125229	0.077438	KO-WT
Lims1	Cd4	0.78243	6.83713	7.50209	0.0145455	0.126287	0.0781257	KO-WT
Cdk12	Cd4	0.962236	6.862	7.45661	0.0147961	0.127921	0.0789938	KO-WT
Fcgr3	Cd4	1.08891	7.79477	7.35187	0.0153922	0.128146	0.0810124	KO-WT
Ctss	Cd4	0.752097	10.6637	7.42709	0.0149614	0.128146	0.0795844	KO-WT
Tsc22d4	Cd4	0.678859	8.27517	7.36569	0.015312	0.128146	0.0807746	KO-WT
Tra2a	Cd4	0.741866	7.21267	7.37965	0.0152315	0.128146	0.0805777	KO-WT
Ero1l	Cd4	-0.726505	7.35229	7.37275	0.0152712	0.128146	0.0806802	KO-WT
Rplp1	Cd4	0.431436	12.0607	7.34238	0.0154476	0.128146	0.0811251	KO-WT
Senp6	Cd4	0.806776	6.79108	7.34553	0.0154292	0.128146	0.0810826	KO-WT
Mif4gd	Cd4	-0.791173	7.35292	7.37761	0.0152432	0.128146	0.0806072	KO-WT
Ighm	Cd4	-0.793746	7.95667	7.37171	0.0152772	0.128146	0.0806869	KO-WT
Ndufb8	Cd4	-0.616725	8.08945	7.38328	0.0152106	0.128146	0.0804987	KO-WT
Wnk1	Cd4	0.547893	8.7461	7.29516	0.0157264	0.129933	0.0820118	KO-WT
Selplg	Cd4	-0.519848	9.22656	7.26374	0.0159152	0.130451	0.082682	KO-WT
Serbp1	Cd4	0.470768	9.68572	7.26353	0.0159164	0.130451	0.082682	KO-WT
Ifitm2	Cd4	0.781852	9.48458	7.24952	0.0160014	0.130625	0.0829618	KO-WT
Rps17	Cd4	0.418564	10.9406	7.22666	0.0161412	0.131244	0.0833888	KO-WT
Dut	Cd4	-0.942413	7.42552	7.15681	0.0165771	0.133991	0.0848088	KO-WT
Atp1b3	Cd4	0.689238	7.63366	7.15165	0.0166099	0.133991	0.0849492	KO-WT
Dgat1	Cd4	-0.830442	7.43728	7.08877	0.0170147	0.136718	0.0863108	KO-WT
Reep5	Cd4	-0.529048	8.83813	7.07371	0.0171133	0.136974	0.0866459	KO-WT
Slc50a1	Cd4	-0.813797	6.8023	7.14449	0.0175033	0.137411	0.0878963	KO-WT
Atp2b1	Cd4	0.656706	8.25213	7.04978	0.0172714	0.137411	0.0872082	KO-WT
Leprotl1	Cd4	-0.563937	8.30834	7.03179	0.0173913	0.137411	0.0876461	KO-WT
Rab5a	Cd4	-0.943285	6.65615	7.02016	0.0174694	0.137411	0.0878548	KO-WT
mt-Atp6	Cd4	-0.359002	13.1564	7.01797	0.0174842	0.137411	0.0878667	KO-WT
Degs1	Cd4	-0.832825	7.23292	6.96518	0.0178438	0.138934	0.088926	KO-WT
Atp6v0b	Cd4	0.591146	7.95691	6.93743	0.0180363	0.138934	0.089448	KO-WT
Tspan32	Cd4	-0.899715	7.75938	6.97649	0.017766	0.138934	0.0886762	KO-WT
Rbm25	Cd4	0.512255	8.42651	6.94013	0.0180175	0.138934	0.0894287	KO-WT
H2-Ab1	Cd4	1.55235	10.2917	6.94928	0.0179538	0.138934	0.089242	KO-WT
1810022K09Rik	Cd4	-0.786351	7.31254	6.88834	0.0183826	0.139161	0.0906121	KO-WT
Capg	Cd4	-0.455426	9.95731	6.91638	0.0181838	0.139161	0.0899404	KO-WT
Ctsc	Cd4	0.771486	8.91165	6.90406	0.0182708	0.139161	0.0902564	KO-WT
Mrpl34	Cd4	-1.12531	6.67066	6.88515	0.0184053	0.139161	0.0906592	KO-WT
Hnrnpm	Cd4	0.54792	8.20148	6.90612	0.0182563	0.139161	0.0901937	KO-WT
Rps10	Cd4	0.374599	11.2312	6.8701	0.0185131	0.139461	0.0910499	KO-WT
Spcs2	Cd4	-0.520024	8.7244	6.83789	0.0187464	0.140701	0.091736	KO-WT
Lgmn	Cd4	1.13806	9.01588	6.81251	0.0189326	0.14158	0.0924017	KO-WT
Ncl	Cd4	0.458656	9.20447	6.77793	0.0191896	0.142626	0.0932478	KO-WT
Tmpo	Cd4	-0.801119	6.80305	6.76687	0.0192727	0.142626	0.093481	KO-WT
Tacc1	Cd4	0.765764	6.81093	6.76128	0.0193149	0.142626	0.0936286	KO-WT
Sept9	Cd4	-0.773744	7.19321	6.75651	0.0193509	0.142626	0.0937369	KO-WT
Pdap1	Cd4	0.599604	8.02929	6.74507	0.0194376	0.142752	0.0939861	KO-WT
Bclaf1	Cd4	0.755624	7.17661	6.61142	0.0204848	0.148483	0.097189	KO-WT
Atxn7l3b	Cd4	0.712642	7.36206	6.6176	0.0204349	0.148483	0.0970269	KO-WT
Dock2	Cd4	0.762401	7.47191	6.61136	0.0204853	0.148483	0.097189	KO-WT
H1f0	Cd4	-0.873253	7.3337	6.60856	0.0205079	0.148483	0.0972674	KO-WT
Fam53b	Cd4	0.765781	6.82855	6.57861	0.0207516	0.149193	0.0979724	KO-WT
Aif1	Cd4	1.11532	8.26629	6.58335	0.0207129	0.149193	0.0978426	KO-WT
Rps3a1	Cd4	0.352435	11.6168	6.56326	0.0208779	0.149576	0.098283	KO-WT
Jun	Cd4	0.660136	8.22168	6.53637	0.021101	0.150648	0.0988969	KO-WT
Ubb	Cd4	-0.364298	11.5245	6.46099	0.0217415	0.154682	0.100782	KO-WT
Ecm1	Cd4	-0.658868	7.63239	6.4414	0.0219117	0.154817	0.101289	KO-WT
Nsd3	Cd4	0.682458	7.9342	6.4445	0.0218847	0.154817	0.101204	KO-WT
Spi1	Cd4	1.09332	7.22738	6.42204	0.0220812	0.154947	0.101849	KO-WT
Gtf2a2	Cd4	-0.766271	6.84605	6.43051	0.0220069	0.154947	0.101622	KO-WT
Ergic3	Cd4	-0.71444	7.53252	6.38801	0.022383	0.156528	0.102774	KO-WT
Cxcr6	Cd4	0.820055	7.79491	6.34106	0.0228072	0.158413	0.103975	KO-WT
Kif5b	Cd4	0.693084	7.87021	6.3476	0.0227475	0.158413	0.103833	KO-WT
Peli1	Cd4	-0.584097	8.12812	6.31369	0.0230586	0.159619	0.104763	KO-WT
S100a6	Cd4	-0.436574	11.5359	6.26547	0.0235095	0.162127	0.106077	KO-WT
Rps3	Cd4	0.312807	12.0369	6.25811	0.0235792	0.162127	0.106291	KO-WT
Macf1	Cd4	0.924312	6.80826	6.18983	0.0242374	0.16491	0.10818	KO-WT
Inpp4b	Cd4	0.835669	6.68966	6.18284	0.0243059	0.16491	0.108375	KO-WT
Nt5c	Cd4	-0.590516	7.88744	6.20189	0.0241196	0.16491	0.107815	KO-WT
Tbc1d10c	Cd4	-0.605435	7.86609	6.18645	0.0242704	0.16491	0.108267	KO-WT
Bsg	Cd4	-0.580429	8.9466	6.11293	0.0250039	0.169086	0.110582	KO-WT
Hif1a	Cd4	0.542564	8.65964	6.08213	0.0253187	0.170652	0.111343	KO-WT
Isg15	Cd4	-0.641589	8.75271	6.05829	0.0255656	0.171751	0.111955	KO-WT
Tbcb	Cd4	-0.784737	7.37462	6.04735	0.0256798	0.171954	0.112215	KO-WT
Ncoa7	Cd4	-0.808832	7.10458	6.02086	0.0259586	0.172836	0.113031	KO-WT
Lnpep	Cd4	0.703748	6.76602	6.22765	0.0260646	0.172836	0.113369	KO-WT
Smc3	Cd4	0.792328	6.6894	6.01409	0.0260305	0.172836	0.11325	KO-WT
Rps16	Cd4	0.298218	12.2681	5.99525	0.0262316	0.173383	0.113825	KO-WT
Timm17a	Cd4	-0.871925	6.87833	5.94618	0.0267639	0.173783	0.11526	KO-WT
Suds3	Cd4	-1.11932	6.61835	5.96797	0.026526	0.173783	0.114643	KO-WT
Ppp2r2a	Cd4	0.859251	6.60636	5.9463	0.0267626	0.173783	0.11526	KO-WT
Arid4b	Cd4	0.828751	6.99014	5.94106	0.0268202	0.173783	0.115441	KO-WT
Nipbl	Cd4	0.621648	7.21602	5.97648	0.0264338	0.173783	0.114404	KO-WT
Polr2f	Cd4	-0.694418	7.60656	5.95907	0.0266229	0.173783	0.114911	KO-WT
Txnl4a	Cd4	-0.753088	6.82904	5.93509	0.0268859	0.173783	0.115661	KO-WT
Lyz2	Cd4	0.88633	10.3271	5.92466	0.0270013	0.17398	0.116032	KO-WT
Sltm	Cd4	0.600699	7.31644	5.91461	0.027113	0.174152	0.116369	KO-WT
Inpp5d	Cd4	0.896252	6.99239	5.88957	0.0273935	0.174314	0.117046	KO-WT
Atp6v1e1	Cd4	0.642597	7.45533	5.89472	0.0273356	0.174314	0.11684	KO-WT
Cript	Cd4	0.615569	7.52628	5.89473	0.0273354	0.174314	0.11684	KO-WT
Pkm	Cd4	-0.442617	10.722	5.84161	0.0279403	0.177244	0.118664	KO-WT
Ptpn7	Cd4	-1.0122	7.00383	5.79619	0.0284696	0.178392	0.120085	KO-WT
Immt	Cd4	0.735424	6.7194	5.80569	0.028358	0.178392	0.11979	KO-WT
Gpr65	Cd4	0.644278	7.06271	5.80648	0.0283487	0.178392	0.119772	KO-WT
Pak2	Cd4	0.654372	7.39892	5.80122	0.0284105	0.178392	0.119938	KO-WT
Lmna	Cd4	-0.792345	7.13657	5.76484	0.0288418	0.17854	0.121044	KO-WT
Ppa1	Cd4	-0.763794	6.83722	5.76864	0.0287964	0.17854	0.120917	KO-WT
Calm1	Cd4	0.341512	10.6552	5.77893	0.0286738	0.17854	0.120614	KO-WT
Nr3c1	Cd4	0.839416	7.32589	5.78266	0.0286295	0.17854	0.120491	KO-WT
Apoe	Cd4	0.89239	11.5671	5.75564	0.028952	0.178683	0.121337	KO-WT
Fcer1g	Cd4	0.92508	10.4636	5.69238	0.0297236	0.182894	0.123448	KO-WT
Mvb12a	Cd4	-0.78388	7.145	5.64001	0.0303802	0.186374	0.125457	KO-WT
Picalm	Cd4	0.592238	7.30808	5.59297	0.0309843	0.186726	0.127196	KO-WT
Eef1a1	Cd4	0.289519	12.2109	5.6167	0.0306778	0.186726	0.126386	KO-WT
Nsa2	Cd4	0.575212	8.38263	5.59596	0.0309455	0.186726	0.127058	KO-WT
Retreg1	Cd4	-0.691413	6.99586	5.60451	0.0308348	0.186726	0.126772	KO-WT
Uhrf2	Cd4	0.672089	7.20875	5.60395	0.030842	0.186726	0.126775	KO-WT
Vamp8	Cd4	-0.475241	8.78432	5.58562	0.03108	0.186753	0.127443	KO-WT
Arhgap15	Cd4	0.660024	7.1709	5.56952	0.0312907	0.18747	0.127993	KO-WT
Chd3	Cd4	0.715392	7.84059	5.55547	0.0314758	0.187718	0.128553	KO-WT
Ifit3	Cd4	-0.936644	6.85758	5.55248	0.0315154	0.187718	0.128638	KO-WT
Rps11	Cd4	0.279067	12.2575	5.49234	0.0323237	0.190344	0.130702	KO-WT
Irf1	Cd4	0.689972	7.04302	5.48524	0.0324207	0.190344	0.130851	KO-WT
Socs1	Cd4	-0.700068	7.52912	5.50217	0.03219	0.190344	0.130436	KO-WT
Snrpc	Cd4	-0.714506	7.33785	5.49123	0.0323389	0.190344	0.130734	KO-WT
Birc6	Cd4	0.686953	6.83412	5.50116	0.0322037	0.190344	0.130471	KO-WT
Brd2	Cd4	0.747295	6.80458	5.4274	0.0332235	0.193395	0.13296	KO-WT
H2-D1	Cd4	-0.310661	12.1316	5.42921	0.0331981	0.193395	0.132915	KO-WT
Diaph1	Cd4	0.684239	7.36732	5.4401	0.0330453	0.193395	0.13259	KO-WT
Mitd1	Cd4	0.665365	7.11776	5.39983	0.0336143	0.195077	0.134066	KO-WT
Irf2	Cd4	0.700865	7.53455	5.37991	0.0338999	0.195077	0.134736	KO-WT
Wfdc17	Cd4	-1.30375	6.92244	5.3888	0.0337721	0.195077	0.134446	KO-WT
Mrps23	Cd4	0.77774	6.59917	5.37644	0.0339499	0.195077	0.134832	KO-WT
Scd2	Cd4	-0.637466	7.06018	5.37376	0.0339885	0.195077	0.13493	KO-WT
Mrpl4	Cd4	-0.739728	6.87585	5.36287	0.0341464	0.195435	0.135349	KO-WT
Pfn1	Cd4	-0.327205	11.685	5.32619	0.0346842	0.197961	0.136886	KO-WT
C1qb	Cd4	0.89317	10.1338	5.26049	0.0356721	0.203034	0.139487	KO-WT
Ptges3	Cd4	0.521292	7.71067	5.24651	0.0358865	0.203125	0.13996	KO-WT
Nudt21	Cd4	-0.660895	7.4506	5.24853	0.0358554	0.203125	0.13993	KO-WT
Gbp2	Cd4	0.630557	7.54768	5.23192	0.0361118	0.203838	0.140465	KO-WT
Fos	Cd4	0.896349	9.2897	5.20934	0.0364637	0.205259	0.141383	KO-WT
Crlf3	Cd4	0.651336	7.58041	5.19498	0.0366897	0.205965	0.141949	KO-WT
Swt1	Cd4	1.00089	6.45542	5.15675	0.0372989	0.207927	0.143484	KO-WT
Aebp2	Cd4	0.695196	6.95298	5.15396	0.0373437	0.207927	0.143587	KO-WT
Clint1	Cd4	0.727731	6.76242	5.15788	0.0372807	0.207927	0.143477	KO-WT
Ranbp1	Cd4	-0.589362	8.49918	5.14435	0.037499	0.208226	0.144034	KO-WT
Rpl12	Cd4	0.355857	10.8234	5.12247	0.0378552	0.209636	0.14503	KO-WT
Naa15	Cd4	0.889942	7.06372	5.11134	0.0380379	0.21008	0.145486	KO-WT
Fau	Cd4	0.283478	12.7409	5.10224	0.0381881	0.210342	0.145809	KO-WT
Nudcd3	Cd4	0.752719	7.23035	5.05608	0.0389601	0.213973	0.147799	KO-WT
Cdkn1a	Cd4	0.959161	7.29973	5.05042	0.039056	0.213973	0.148022	KO-WT
Mdh1	Cd4	-0.4814	8.29685	5.02598	0.0394733	0.215682	0.149214	KO-WT
Rab14	Cd4	0.552008	7.84039	4.9951	0.0400081	0.216869	0.15029	KO-WT
Msn	Cd4	0.416396	8.74743	4.99695	0.0399758	0.216869	0.150225	KO-WT
Larp4b	Cd4	0.744419	6.63498	5.00307	0.0398692	0.216869	0.150048	KO-WT
Syf2	Cd4	-0.542578	7.71913	4.98421	0.0401985	0.217326	0.150684	KO-WT
Pkp3	Cd4	-0.893559	7.45265	4.96015	0.0406234	0.218593	0.151542	KO-WT
Col6a1	Cd4	-0.919758	7.25308	4.95287	0.0407527	0.218593	0.151859	KO-WT
Fkbp2	Cd4	-0.573671	7.39039	4.95844	0.0406536	0.218593	0.151603	KO-WT
Clec2d	Cd4	0.792047	7.25468	4.93506	0.0410718	0.219156	0.152561	KO-WT
Nars	Cd4	0.588939	7.62151	4.94035	0.0409768	0.219156	0.152327	KO-WT
Dock10	Cd4	0.64867	7.20289	4.92137	0.0413189	0.219333	0.153325	KO-WT
Cks2	Cd4	-0.767997	7.14779	4.92642	0.0412276	0.219333	0.153033	KO-WT
C1qa	Cd4	1.08138	10.0679	4.89636	0.0417748	0.220043	0.154419	KO-WT
Rtp4	Cd4	-0.650071	7.71696	4.90098	0.0416902	0.220043	0.154237	KO-WT
Fam103a1	Cd4	-0.699094	7.00206	4.8686	0.0422877	0.222173	0.155607	KO-WT
Mrps33	Cd4	-0.522846	7.6906	4.85716	0.0425011	0.222442	0.156111	KO-WT
AC160336.1	Cd4	0.786084	7.65138	4.85423	0.0425561	0.222442	0.156202	KO-WT
Dnaja1	Cd4	0.532605	8.68942	4.83168	0.0429812	0.224093	0.157253	KO-WT
Ninj1	Cd4	0.840365	6.69777	4.81829	0.0432359	0.224279	0.157896	KO-WT
Smad7	Cd4	0.608882	7.28708	4.81866	0.0432288	0.224279	0.157882	KO-WT
Tpd52l2	Cd4	-0.872613	6.60074	4.7253	0.0450544	0.227942	0.162092	KO-WT
Cnot3	Cd4	0.719431	6.77692	4.76481	0.0442711	0.227942	0.160188	KO-WT
Psmd8	Cd4	-0.470749	7.99819	4.73577	0.0448452	0.227942	0.161675	KO-WT
Nupr1	Cd4	-0.838331	6.75492	4.73501	0.0448602	0.227942	0.161689	KO-WT
Ubl7	Cd4	-1.11346	6.5343	4.75541	0.044456	0.227942	0.160638	KO-WT
Gnai2	Cd4	0.465604	9.15695	4.73568	0.044847	0.227942	0.161675	KO-WT
Cct4	Cd4	0.494681	7.8875	4.76622	0.0442434	0.227942	0.160111	KO-WT
Med30	Cd4	-0.698034	6.9738	4.74765	0.0446092	0.227942	0.161083	KO-WT
Phf20l1	Cd4	0.721609	6.8803	4.73049	0.0449505	0.227942	0.161839	KO-WT
Gspt1	Cd4	0.639493	6.80425	4.73282	0.0449041	0.227942	0.161746	KO-WT
Mff	Cd4	-0.591371	7.11413	4.88486	0.0459842	0.229936	0.164314	KO-WT
Snrnp70	Cd4	0.475776	8.29443	4.69397	0.0456868	0.229936	0.16364	KO-WT
Emp3	Cd4	-0.398843	9.19034	4.68377	0.045895	0.229936	0.164093	KO-WT
Zbtb7a	Cd4	0.619992	7.07301	4.68614	0.0458465	0.229936	0.163957	KO-WT
Eea1	Cd4	0.862892	6.79835	4.67817	0.0460097	0.229936	0.164381	KO-WT
Pgk1	Cd4	-0.409303	9.90148	4.66581	0.0462642	0.230645	0.164836	KO-WT
Il2rb	Cd4	-0.44262	8.46266	4.64555	0.0466848	0.231616	0.165731	KO-WT
St13	Cd4	0.414874	8.18018	4.64654	0.0466641	0.231616	0.165709	KO-WT
Crip1	Cd4	-0.506065	10.8678	4.61698	0.0472854	0.234029	0.16712	KO-WT
Rora	Cd4	0.492864	7.74581	4.5824	0.0480246	0.237114	0.168775	KO-WT
Ptprcap	Cd4	-0.592093	9.45324	4.53627	0.0490318	0.241505	0.171009	KO-WT
G3bp2	Cd4	0.610792	7.58377	4.52855	0.0492027	0.241766	0.171305	KO-WT
Rnaset2a	Cd4	-0.863135	7.41855	4.51688	0.0494624	0.24246	0.171775	KO-WT
Kdm5a	Cd4	0.96169	6.73105	4.50598	0.0497063	0.242856	0.172322	KO-WT
Churc1	Cd4	-0.638736	6.97698	4.50269	0.0497802	0.242856	0.172466	KO-WT
Sh3bgrl	Cd4	0.574875	7.36728	4.48053	0.0502814	0.243242	0.173587	KO-WT
Utp3	Cd4	0.696992	7.04259	4.48275	0.0502311	0.243242	0.173476	KO-WT
Ptpn6	Cd4	0.62988	7.2144	4.48302	0.0502248	0.243242	0.173467	KO-WT
Fxyd5	Cd4	-0.33386	10.3739	4.47822	0.0503341	0.243242	0.173657	KO-WT
Vim	Cd4	-0.350207	10.5423	4.46497	0.0506369	0.243372	0.174323	KO-WT
Cope	Cd4	-0.501783	8.12093	4.46147	0.0507174	0.243372	0.174452	KO-WT
Pld4	Cd4	0.811284	7.36504	4.46534	0.0506285	0.243372	0.174309	KO-WT
Vps4b	Cd4	0.61374	6.88243	4.45337	0.0509039	0.243697	0.174937	KO-WT
Ccar1	Cd4	0.643304	6.7208	4.42212	0.0516313	0.246277	0.176342	KO-WT
Rps15	Cd4	0.261488	11.7216	4.40205	0.0521045	0.246277	0.177403	KO-WT
Lrp10	Cd4	-0.692785	7.46394	4.40762	0.0519726	0.246277	0.17713	KO-WT
Psme1	Cd4	0.385693	9.27759	4.41017	0.0519124	0.246277	0.177038	KO-WT
Rack1	Cd4	0.366527	10.4498	4.40964	0.0519249	0.246277	0.177055	KO-WT
Tcp1	Cd4	0.547047	7.71471	4.39954	0.0521641	0.246277	0.177519	KO-WT
Phf11b	Cd4	-0.548815	7.99126	4.39373	0.0523024	0.246362	0.177829	KO-WT
Rpl6	Cd4	0.279957	11.8562	4.38738	0.0524538	0.246509	0.178162	KO-WT
Rps21	Cd4	0.349433	11.0838	4.34932	0.0533727	0.250253	0.180248	KO-WT
Tpm3	Cd4	0.418336	8.9809	4.32565	0.0539539	0.250684	0.181633	KO-WT
C1qc	Cd4	1.1664	9.79563	4.33901	0.0536248	0.250684	0.180934	KO-WT
Yif1b	Cd4	-0.727508	6.72008	4.32697	0.0539212	0.250684	0.181543	KO-WT
mt-Nd4	Cd4	-0.330482	10.582	4.3327	0.0537799	0.250684	0.181317	KO-WT
Cirbp	Cd4	-0.485818	7.57654	4.30751	0.0544039	0.251067	0.182522	KO-WT
Lsm6	Cd4	-0.546892	7.40095	4.3153	0.0542102	0.251067	0.182178	KO-WT
Arf4	Cd4	-0.50813	8.04942	4.3106	0.0543269	0.251067	0.182403	KO-WT
Lxn	Cd4	-0.829266	6.63457	4.30149	0.0545544	0.251196	0.182915	KO-WT
Rpl31	Cd4	0.308927	10.9715	4.24005	0.0561173	0.251835	0.186456	KO-WT
Hypk	Cd4	-0.749478	6.82311	4.25812	0.0556521	0.251835	0.185418	KO-WT
Hnrnpr	Cd4	0.558211	7.39737	4.24151	0.0560795	0.251835	0.186356	KO-WT
Rbpj	Cd4	0.7325	7.3727	4.23334	0.0562912	0.251835	0.186762	KO-WT
Alox5ap	Cd4	0.755216	7.69605	4.24718	0.0559333	0.251835	0.186079	KO-WT
Ube2s	Cd4	-0.503061	7.57795	4.25966	0.0556127	0.251835	0.18534	KO-WT
Rpl27a	Cd4	0.24976	11.9094	4.25434	0.0557492	0.251835	0.185645	KO-WT
Cmtm7	Cd4	-0.499063	8.84033	4.24473	0.0559963	0.251835	0.186183	KO-WT
Tra2b	Cd4	0.474211	8.43675	4.28002	0.0550946	0.251835	0.184213	KO-WT
Mrpl28	Cd4	-0.810765	6.62216	4.26275	0.0555338	0.251835	0.185169	KO-WT
Tap2	Cd4	-0.524715	8.09326	4.26421	0.0554964	0.251835	0.185086	KO-WT
Cdc5l	Cd4	0.651459	6.79561	4.23474	0.0562547	0.251835	0.186667	KO-WT
Safb2	Cd4	0.668113	6.61199	4.23475	0.0562545	0.251835	0.186667	KO-WT
Calr	Cd4	0.342459	9.47236	4.22736	0.0564465	0.25198	0.187122	KO-WT
Timm13	Cd4	-0.466174	8.505	4.21448	0.0567831	0.252146	0.187876	KO-WT
Slc15a3	Cd4	1.01473	7.23579	4.21182	0.0568528	0.252146	0.18804	KO-WT
Eif3a	Cd4	0.622448	7.64651	4.21837	0.0566812	0.252146	0.187653	KO-WT
Stx16	Cd4	0.69982	6.83489	4.20038	0.0571541	0.25245	0.188672	KO-WT
Hspa9	Cd4	-0.624784	7.3467	4.19986	0.0571677	0.25245	0.188691	KO-WT
Anp32a	Cd4	-0.386241	8.80002	4.18223	0.0576359	0.25397	0.189648	KO-WT
Arl6ip1	Cd4	-0.384193	9.39105	4.16682	0.0580487	0.25524	0.190466	KO-WT
Aup1	Cd4	-0.595055	7.13717	4.15321	0.0584161	0.255758	0.191231	KO-WT
Stat3	Cd4	0.602576	7.531	4.15346	0.0584094	0.255758	0.191226	KO-WT
Gnas	Cd4	-0.375373	9.77702	4.13694	0.0588591	0.257148	0.192233	KO-WT
Junb	Cd4	-0.39245	10.1232	4.09769	0.0599437	0.261329	0.194575	KO-WT
Pttg1	Cd4	-0.649281	6.99839	4.09246	0.0600902	0.261411	0.194848	KO-WT
Msmo1	Cd4	-0.836049	6.59172	4.07768	0.0605058	0.262107	0.195574	KO-WT
Cyc1	Cd4	-0.681047	7.41717	4.0803	0.0604318	0.262107	0.195453	KO-WT
Aurkaip1	Cd4	-0.529531	7.58728	4.06856	0.0607638	0.262184	0.196214	KO-WT
Ppp1r12a	Cd4	0.523444	7.75966	4.06801	0.0607796	0.262184	0.196214	KO-WT
Drap1	Cd4	-0.702389	7.17846	4.06138	0.0609682	0.262445	0.196499	KO-WT
Cklf	Cd4	-0.728382	7.1515	4.04989	0.0612964	0.262754	0.197013	KO-WT
Rac2	Cd4	-0.414606	10.3113	4.05367	0.0611881	0.262754	0.196863	KO-WT
Zfp36l1	Cd4	-0.365354	8.58535	4.0048	0.0626053	0.267804	0.199615	KO-WT
Fubp1	Cd4	0.574022	7.54451	3.98425	0.0632128	0.268331	0.20071	KO-WT
Eif3c	Cd4	0.462754	7.97451	3.99054	0.0630259	0.268331	0.200449	KO-WT
Rnf7	Cd4	-0.555167	7.54214	3.98149	0.0632946	0.268331	0.20085	KO-WT
Sparc	Cd4	-0.734335	7.30375	3.98178	0.0632862	0.268331	0.200845	KO-WT
Grk2	Cd4	0.740343	6.72188	3.97853	0.0633831	0.268331	0.200998	KO-WT
Sumo2	Cd4	-0.378115	9.49276	3.97047	0.0636237	0.268794	0.201404	KO-WT
Cst7	Cd4	-0.715428	7.36868	3.96469	0.0637973	0.268972	0.20179	KO-WT
mt-Nd1	Cd4	-0.427354	11.2012	3.94647	0.0643474	0.270735	0.202928	KO-WT
Ndufs7	Cd4	-0.447486	7.75297	3.92573	0.0649805	0.272838	0.204132	KO-WT
Tmbim6	Cd4	-0.426886	9.32388	3.90284	0.0656878	0.275244	0.205505	KO-WT
Arl4c	Cd4	0.575208	6.96509	3.87855	0.0664478	0.27582	0.206884	KO-WT
Rps4x	Cd4	0.256688	11.9438	3.88931	0.0661098	0.27582	0.20626	KO-WT
Tecr	Cd4	-0.476813	7.89422	3.87287	0.0666271	0.27582	0.207294	KO-WT
Ap2b1	Cd4	0.57507	7.00392	3.87895	0.0664355	0.27582	0.20688	KO-WT
Glrx5	Cd4	-0.611429	7.11435	3.87269	0.0666329	0.27582	0.207299	KO-WT
Smim11	Cd4	-0.689183	6.93063	3.89031	0.0660786	0.27582	0.206216	KO-WT
S100a10	Cd4	-0.410728	10.6049	3.83629	0.0677955	0.277902	0.209569	KO-WT
Utp11	Cd4	-0.647869	7.34721	3.84378	0.0675544	0.277902	0.209107	KO-WT
Actb	Cd4	0.309532	12.6824	3.85207	0.0672886	0.277902	0.208639	KO-WT
Derl1	Cd4	-0.676766	7.1397	3.83571	0.0678142	0.277902	0.209613	KO-WT
Ier3ip1	Cd4	-0.494438	8.08602	3.8436	0.0675602	0.277902	0.209111	KO-WT
C1d	Cd4	-0.592918	7.07574	3.82411	0.06819	0.278885	0.210282	KO-WT
R3hdm1	Cd4	0.638957	6.82764	3.79126	0.0692671	0.280618	0.212487	KO-WT
Nudc	Cd4	-0.618508	7.22005	3.78526	0.0694657	0.280618	0.212897	KO-WT
Fis1	Cd4	-0.400081	8.35353	3.78205	0.0695724	0.280618	0.213072	KO-WT
Arglu1	Cd4	0.486397	7.62084	3.80402	0.0688463	0.280618	0.211725	KO-WT
Adcy7	Cd4	0.69608	6.66187	3.78929	0.0693323	0.280618	0.212606	KO-WT
Rbm5	Cd4	0.642937	7.06535	3.80078	0.0689527	0.280618	0.211899	KO-WT
Rpl10a	Cd4	0.276227	10.962	3.78421	0.0695007	0.280618	0.212938	KO-WT
Prelid1	Cd4	-0.43617	8.62389	3.7753	0.0697975	0.280973	0.213458	KO-WT
Rpl8	Cd4	0.249046	11.6273	3.75429	0.070503	0.283256	0.214707	KO-WT
Hnrnpd	Cd4	0.533002	7.3582	3.746	0.0707837	0.283827	0.215256	KO-WT
Ttc39b	Cd4	0.577651	6.71526	3.7244	0.0715215	0.286226	0.216603	KO-WT
Lsm4	Cd4	-0.482722	7.99803	3.69965	0.0723778	0.289088	0.218302	KO-WT
Prdx4	Cd4	-0.620508	7.40503	3.69234	0.072633	0.289543	0.218684	KO-WT
Bag1	Cd4	-0.525147	8.0439	3.68813	0.0727807	0.289568	0.21893	KO-WT
Saraf	Cd4	0.434391	8.22128	3.67475	0.0732516	0.290314	0.219679	KO-WT
Cd74	Cd4	1.01001	11.5243	3.6778	0.0731439	0.290314	0.219563	KO-WT
Dynlrb1	Cd4	-0.381984	8.39768	3.67039	0.0734061	0.290365	0.219961	KO-WT
Rpl19	Cd4	0.237589	12.2598	3.66173	0.0737137	0.29102	0.220456	KO-WT
Ifi206	Cd4	-0.735899	6.97328	3.65556	0.0739335	0.291326	0.221017	KO-WT
Tm2d2	Cd4	-0.76383	6.76286	3.63548	0.074655	0.293042	0.222442	KO-WT
Tcf25	Cd4	0.426233	7.9924	3.63779	0.0745717	0.293042	0.222287	KO-WT
Bnip3	Cd4	-0.516668	7.70174	3.61286	0.075478	0.295142	0.22375	KO-WT
Vps36	Cd4	0.579073	6.88881	3.61445	0.0754198	0.295142	0.223646	KO-WT
Eif3e	Cd4	-0.339882	9.16866	3.60721	0.075685	0.295388	0.224128	KO-WT
Ikzf2	Cd4	-0.466189	10.3323	3.57554	0.076859	0.296957	0.226237	KO-WT
Pnkd	Cd4	-0.685002	6.7823	3.56824	0.0771324	0.296957	0.226789	KO-WT
Surf4	Cd4	0.540075	6.95021	3.57571	0.0768525	0.296957	0.226237	KO-WT
Psmd14	Cd4	-0.561958	7.01203	3.58786	0.0763996	0.296957	0.225376	KO-WT
Rps27	Cd4	0.252041	13.131	3.54265	0.0781008	0.296957	0.228647	KO-WT
Akap9	Cd4	0.574408	6.84942	3.53505	0.0783909	0.296957	0.229104	KO-WT
Cops6	Cd4	-0.586923	7.15241	3.54848	0.0778787	0.296957	0.228222	KO-WT
Cbx3	Cd4	0.405328	8.2879	3.5816	0.0766326	0.296957	0.225735	KO-WT
Rps5	Cd4	0.219357	12.1973	3.567	0.0771791	0.296957	0.226898	KO-WT
Rps19	Cd4	0.19941	12.6645	3.55028	0.0778105	0.296957	0.228083	KO-WT
Tmem9b	Cd4	-0.665116	7.13841	3.54471	0.0780223	0.296957	0.228508	KO-WT
Maf	Cd4	0.666732	9.23342	3.53466	0.0784059	0.296957	0.229128	KO-WT
Hpcal1	Cd4	0.807377	6.64955	3.5415	0.0781447	0.296957	0.228727	KO-WT
Zfp706	Cd4	-0.480446	8.35603	3.53702	0.0783156	0.296957	0.228971	KO-WT
Wac	Cd4	0.603977	7.18179	3.56558	0.0772325	0.296957	0.226999	KO-WT
Ms4a4c	Cd4	0.842438	7.63904	3.54095	0.0781655	0.296957	0.228757	KO-WT
Rpl7	Cd4	0.30086	11.1546	3.52467	0.0787895	0.297753	0.229814	KO-WT
Rpl28	Cd4	0.313424	10.8331	3.52163	0.0789068	0.297753	0.23003	KO-WT
Bst2	Cd4	-0.344541	9.21337	3.51584	0.0791305	0.298048	0.230444	KO-WT
Glmp	Cd4	-0.579146	7.42878	3.50669	0.0794855	0.298836	0.231113	KO-WT
Hexb	Cd4	0.732927	7.26795	3.50242	0.0796522	0.298914	0.231458	KO-WT
Lsm7	Cd4	-0.554471	7.59011	3.48488	0.0803399	0.300775	0.232722	KO-WT
Glipr1	Cd4	-0.574696	7.46739	3.47118	0.0808818	0.300775	0.233618	KO-WT
Irf8	Cd4	0.580737	7.68685	3.47393	0.0807724	0.300775	0.233449	KO-WT
Rpl26	Cd4	0.228978	11.9067	3.47786	0.0806168	0.300775	0.233256	KO-WT
Rps23	Cd4	0.228163	12.6137	3.47144	0.0808716	0.300775	0.233618	KO-WT
Cfp	Cd4	0.768336	7.16776	3.46365	0.0811814	0.301342	0.234141	KO-WT
Sdf4	Cd4	-0.34581	10.0095	3.45248	0.0816286	0.301364	0.234893	KO-WT
Selenop	Cd4	0.643849	7.72001	3.4564	0.0814714	0.301364	0.234617	KO-WT
Gsk3b	Cd4	0.610167	7.06306	3.45503	0.0815265	0.301364	0.234712	KO-WT
Cdk6	Cd4	-0.547584	7.25958	3.41924	0.0829765	0.30366	0.237323	KO-WT
Arpc3	Cd4	0.380389	9.30624	3.42714	0.0826539	0.30366	0.236834	KO-WT
Thy1	Cd4	-0.450533	8.38097	3.41652	0.0830878	0.30366	0.237506	KO-WT
Eif1b	Cd4	0.516496	7.1395	3.4129	0.0832366	0.30366	0.237793	KO-WT
Skp1a	Cd4	0.585675	6.8387	3.41165	0.083288	0.30366	0.237926	KO-WT
Sod1	Cd4	0.605257	6.95677	3.42463	0.0827562	0.30366	0.236972	KO-WT
Anxa1	Cd4	-0.725005	6.9946	3.42823	0.0826093	0.30366	0.236749	KO-WT
Mier1	Cd4	0.514347	7.75413	3.39478	0.0839851	0.304613	0.239063	KO-WT
Msi2	Cd4	0.892247	6.55368	3.39454	0.0839952	0.304613	0.239077	KO-WT
Rpp21	Cd4	0.590016	6.98588	3.39877	0.0838198	0.304613	0.238748	KO-WT
Hilpda	Cd4	-0.464855	7.53203	3.37336	0.0848807	0.30728	0.240736	KO-WT
Smarce1	Cd4	0.546171	6.98843	3.36435	0.0852603	0.307986	0.241459	KO-WT
Tap1	Cd4	-0.565959	8.41609	3.36161	0.0853763	0.307986	0.241627	KO-WT
Spint2	Cd4	-0.680135	6.96307	3.35149	0.0858062	0.308518	0.242389	KO-WT
Rpl23a	Cd4	0.214703	12.2979	3.35105	0.0858249	0.308518	0.242414	KO-WT
Cct7	Cd4	-0.403404	7.9853	3.32209	0.0870698	0.310271	0.244718	KO-WT
Oaz1	Cd4	-0.287005	10.759	3.32644	0.0868813	0.310271	0.244433	KO-WT
Fam96b	Cd4	-0.529947	7.25826	3.32425	0.0869762	0.310271	0.244556	KO-WT
Rps18	Cd4	0.197133	12.5396	3.32354	0.0870067	0.310271	0.244627	KO-WT
Crem	Cd4	0.44202	8.11613	3.33392	0.0865585	0.310271	0.243825	KO-WT
Rbm39	Cd4	0.313477	9.74464	3.31063	0.0875683	0.311506	0.245567	KO-WT
Srsf11	Cd4	0.46809	7.73859	3.3011	0.0879854	0.311953	0.246285	KO-WT
Ndufs4	Cd4	-0.471678	7.6694	3.30079	0.0879986	0.311953	0.246285	KO-WT
P2ry10	Cd4	-0.520695	7.02111	3.57086	0.0885063	0.312145	0.247229	KO-WT
Spcs1	Cd4	-0.393687	8.44302	3.28919	0.0885097	0.312145	0.247229	KO-WT
H2-K1	Cd4	-0.234101	11.5678	3.29292	0.0883452	0.312145	0.246913	KO-WT
Sf3b1	Cd4	0.459421	8.76672	3.2603	0.0897979	0.316144	0.249837	KO-WT
Pop5	Cd4	0.56074	6.77814	3.24608	0.0904397	0.317858	0.250961	KO-WT
Tecpr1	Cd4	0.511569	6.98082	3.23881	0.0907701	0.317928	0.251636	KO-WT
Cox17	Cd4	-0.354469	8.87727	3.24019	0.0907072	0.317928	0.251477	KO-WT
Rps13	Cd4	0.222337	11.8828	3.23352	0.0910116	0.318048	0.252043	KO-WT
Birc2	Cd4	0.514305	7.12815	3.2286	0.0912367	0.318048	0.252484	KO-WT
Ift20	Cd4	0.503169	7.21346	3.22787	0.0912701	0.318048	0.252484	KO-WT
Nfkb1	Cd4	0.667673	7.03277	3.21321	0.091945	0.31957	0.253696	KO-WT
Smarca5	Cd4	0.522613	7.45026	3.21162	0.0920187	0.31957	0.253835	KO-WT
Cnot6l	Cd4	0.532827	6.91878	3.20444	0.0923517	0.319643	0.254476	KO-WT
Spr	Cd4	-0.786188	6.54082	3.17939	0.093525	0.321989	0.2565	KO-WT
Atp5b	Cd4	0.306281	9.31974	3.17657	0.093658	0.321989	0.256703	KO-WT
Foxn3	Cd4	0.692401	6.92611	3.17851	0.0935666	0.321989	0.256555	KO-WT
Rpl36	Cd4	0.206046	12.104	3.18278	0.0933652	0.321989	0.256266	KO-WT
Gemin7	Cd4	-0.555492	6.81383	3.24688	0.0939871	0.322579	0.257252	KO-WT
BC005537	Cd4	0.521622	7.08766	3.16359	0.0942742	0.323023	0.257787	KO-WT
Slc25a4	Cd4	-0.364583	8.60355	3.15579	0.0946464	0.323757	0.258492	KO-WT
Sumo3	Cd4	-0.591491	6.79085	3.12018	0.0963694	0.32816	0.261621	KO-WT
Plekhj1	Cd4	-0.489822	7.43712	3.11641	0.0965539	0.32816	0.261918	KO-WT
Dhrs7	Cd4	-0.775116	6.62443	3.116	0.0965743	0.32816	0.261918	KO-WT
2810474O19Rik	Cd4	0.543341	8.09677	3.10523	0.0971038	0.329414	0.262752	KO-WT
Vcp	Cd4	0.458393	7.98508	3.09945	0.0973896	0.32942	0.263302	KO-WT
Rp9	Cd4	-0.452674	7.63702	3.09869	0.0974273	0.32942	0.263359	KO-WT
Alyref	Cd4	-0.637964	6.5934	3.09214	0.0977527	0.329976	0.26396	KO-WT
Rpl7a	Cd4	0.292765	10.409	3.0803	0.0983435	0.331424	0.264999	KO-WT
Rad23b	Cd4	-0.562626	7.09155	3.0753	0.0985946	0.331471	0.265334	KO-WT
Ran	Cd4	-0.384203	9.25382	3.07358	0.0986809	0.331471	0.26549	KO-WT
Lrrfip1	Cd4	0.369783	8.37838	3.06902	0.0989105	0.331698	0.265929	KO-WT
S100a13	Cd4	-0.373501	8.74755	3.06527	0.0991	0.331791	0.266229	KO-WT
Nsrp1	Cd4	0.516824	6.73936	3.08228	0.099469	0.332483	0.266947	KO-WT
Ndufa4	Cd4	-0.471152	8.5752	3.04982	0.0998852	0.332805	0.267438	KO-WT
Cox5a	Cd4	0.302548	9.05254	3.04972	0.0998903	0.332805	0.267438	KO-WT
Ifi204	Cd4	0.821862	6.69056	3.04034	0.100371	0.333862	0.268227	KO-WT
Mrfap1	Cd4	-0.49664	7.83396	3.02891	0.100959	0.334734	0.269173	KO-WT
Cox7c	Cd4	-0.291727	10.0211	3.03036	0.100884	0.334734	0.269047	KO-WT
Dnajc5	Cd4	0.52212	6.74376	3.02239	0.101297	0.335311	0.269638	KO-WT
Gng11	Cd4	-0.739152	7.63161	3.01205	0.101836	0.33655	0.270599	KO-WT
Ccr5	Cd4	0.489449	7.30435	3.00812	0.102041	0.336685	0.27097	KO-WT
Fundc2	Cd4	-0.417591	7.84016	2.99578	0.10269	0.338281	0.272058	KO-WT
Ccnd2	Cd4	0.368686	9.83268	2.98309	0.103361	0.339403	0.273127	KO-WT
Arpp19	Cd4	-0.349516	8.81601	2.98544	0.103237	0.339403	0.272877	KO-WT
Fmnl1	Cd4	-0.555518	6.761	3.17476	0.103596	0.33963	0.273416	KO-WT
Gimap5	Cd4	-0.455049	7.7221	2.97284	0.103908	0.340109	0.273808	KO-WT
Polr1d	Cd4	-0.332029	8.6834	2.95351	0.104949	0.342968	0.275488	KO-WT
Bnip3l	Cd4	-0.341749	8.16834	2.94994	0.105142	0.343052	0.275892	KO-WT
Eef1b2	Cd4	0.311562	9.48545	2.92266	0.106636	0.345118	0.278528	KO-WT
Ubap2l	Cd4	0.53072	6.9865	2.92632	0.106434	0.345118	0.278112	KO-WT
Sar1a	Cd4	-0.532723	6.99176	2.91941	0.106815	0.345118	0.278708	KO-WT
Cnn2	Cd4	-0.461243	8.36645	2.92563	0.106471	0.345118	0.278175	KO-WT
Dnajc15	Cd4	0.453714	7.05366	2.98137	0.106364	0.345118	0.277985	KO-WT
Prkar1a	Cd4	-0.388771	8.61117	2.92072	0.106742	0.345118	0.278622	KO-WT
Ppp1r14b	Cd4	-0.778534	7.17731	2.91689	0.106955	0.345118	0.278839	KO-WT
Morf4l2	Cd4	-0.518956	7.5701	2.91328	0.107154	0.345219	0.279168	KO-WT
Zcchc6	Cd4	0.584055	6.93783	2.90369	0.107689	0.346396	0.280074	KO-WT
Tcea1	Cd4	0.572772	6.82216	2.88757	0.108594	0.348033	0.281514	KO-WT
Dctn3	Cd4	-0.399728	7.81417	2.88372	0.108811	0.348033	0.281832	KO-WT
Trappc4	Cd4	-0.564515	7.2018	2.88275	0.108866	0.348033	0.28191	KO-WT
Usmg5	Cd4	-0.377712	8.82485	2.88255	0.108877	0.348033	0.281924	KO-WT
Pbrm1	Cd4	0.548973	7.17506	2.87519	0.109295	0.348609	0.282717	KO-WT
Tubb6	Cd4	-0.566692	6.76134	2.87338	0.109397	0.348609	0.282859	KO-WT
Pim1	Cd4	-0.365128	9.13909	2.87023	0.109577	0.348638	0.283195	KO-WT
H2afz	Cd4	-0.332011	10.0921	2.85524	0.110436	0.350826	0.284653	KO-WT
Bcl2a1d	Cd4	0.737867	6.74555	2.85007	0.110734	0.351229	0.285027	KO-WT
Ndufa13	Cd4	-0.32219	9.39687	2.8399	0.111323	0.352007	0.286005	KO-WT
Snx20	Cd4	0.456732	7.60599	2.84228	0.111185	0.352007	0.285752	KO-WT
Ube2k	Cd4	0.430591	7.49075	2.82297	0.112312	0.354589	0.287788	KO-WT
Itgav	Cd4	0.477512	7.24255	2.80571	0.113331	0.35616	0.289205	KO-WT
Gdi2	Cd4	0.34783	8.60062	2.80998	0.113079	0.35616	0.288829	KO-WT
Cggbp1	Cd4	0.471906	6.88028	2.80692	0.11326	0.35616	0.289087	KO-WT
Arpc5	Cd4	0.362941	9.08038	2.78921	0.114316	0.356713	0.290849	KO-WT
Rpl15	Cd4	0.255188	11.3421	2.78819	0.114378	0.356713	0.290885	KO-WT
Dad1	Cd4	-0.349577	9.11144	2.79199	0.11415	0.356713	0.290602	KO-WT
H3f3b	Cd4	-0.241657	11.2645	2.79939	0.113708	0.356713	0.289845	KO-WT
Rnaset2b	Cd4	-0.777077	7.15213	2.79276	0.114104	0.356713	0.29053	KO-WT
Sap18	Cd4	-0.618443	6.89705	2.76739	0.115635	0.358451	0.29295	KO-WT
Ugp2	Cd4	-0.651216	6.63396	2.76828	0.115581	0.358451	0.292859	KO-WT
Scaf11	Cd4	0.460793	7.26648	2.76754	0.115626	0.358451	0.292943	KO-WT
Pcbp2	Cd4	-0.321172	8.63248	2.77108	0.115411	0.358451	0.292537	KO-WT
Timm8b	Cd4	-0.58592	6.91957	2.74363	0.117092	0.362418	0.295438	KO-WT
Anapc5	Cd4	-0.727508	6.61015	2.72892	0.118004	0.363557	0.296927	KO-WT
Sypl	Cd4	-0.555505	6.75569	2.73172	0.11783	0.363557	0.296642	KO-WT
D16Ertd472e	Cd4	-0.541539	7.08707	2.73164	0.117835	0.363557	0.296642	KO-WT
Zmat2	Cd4	0.547847	7.02575	2.72627	0.118169	0.363557	0.297156	KO-WT
Psen2	Cd4	-0.573434	6.87083	2.70935	0.119232	0.366001	0.298789	KO-WT
B230219D22Rik	Cd4	0.463559	6.93901	2.70794	0.119321	0.366001	0.298923	KO-WT
Slc1a5	Cd4	-0.523228	6.75219	2.98588	0.119596	0.366296	0.299362	KO-WT
Apbb1ip	Cd4	0.419926	7.40076	2.68372	0.120863	0.369625	0.301526	KO-WT
Cir1	Cd4	0.525185	7.05701	2.67527	0.121407	0.370183	0.302395	KO-WT
Fkbp8	Cd4	-0.410614	7.6943	2.67719	0.121283	0.370183	0.302197	KO-WT
Ccl9	Cd4	0.629273	7.45701	2.67245	0.121589	0.370187	0.302691	KO-WT
Prex1	Cd4	0.672451	6.76954	2.6486	0.123142	0.372568	0.305305	KO-WT
Rpl22	Cd4	0.262071	10.6553	2.6547	0.122743	0.372568	0.304741	KO-WT
Rtcb	Cd4	0.522972	6.97203	2.65076	0.123001	0.372568	0.305159	KO-WT
Commd1	Cd4	-0.572013	6.94602	2.6504	0.123025	0.372568	0.305188	KO-WT
Cisd3	Cd4	-0.704386	7.45936	2.6465	0.12328	0.372568	0.305426	KO-WT
Zap70	Cd4	-0.485825	7.09826	2.62909	0.124431	0.37494	0.307355	KO-WT
Samhd1	Cd4	0.346325	9.21202	2.62994	0.124375	0.37494	0.307279	KO-WT
Alg5	Cd4	-0.517384	6.77895	2.73922	0.124788	0.375463	0.307999	KO-WT
Cox6c	Cd4	-0.30623	10.2298	2.60103	0.126314	0.379496	0.310183	KO-WT
Ghitm	Cd4	-0.415065	7.62772	2.587	0.127267	0.381802	0.311743	KO-WT
Rps20	Cd4	0.255287	11.2674	2.56865	0.128529	0.385022	0.313652	KO-WT
Lamtor5	Cd4	-0.446465	7.77463	2.56573	0.12873	0.385064	0.313899	KO-WT
Vps28	Cd4	-0.405152	8.11404	2.55851	0.129232	0.386	0.314609	KO-WT
Etfb	Cd4	0.424998	7.28123	2.57897	0.129542	0.386362	0.315091	KO-WT
Denr	Cd4	-0.549856	7.24527	2.55112	0.129747	0.386412	0.315447	KO-WT
Csde1	Cd4	0.421241	7.44068	2.53976	0.130545	0.388224	0.31674	KO-WT
Ssb	Cd4	0.377203	8.29459	2.52733	0.131424	0.390272	0.318056	KO-WT
Mrps21	Cd4	-0.380367	7.97632	2.51775	0.132106	0.391165	0.319005	KO-WT
U2surp	Cd4	0.481076	7.25347	2.519	0.132017	0.391165	0.318936	KO-WT
Rbbp4	Cd4	-0.395816	7.52505	2.51349	0.132411	0.391502	0.319494	KO-WT
Fgfr1op2	Cd4	0.379206	7.66794	2.50734	0.132853	0.392241	0.320188	KO-WT
Tor1aip1	Cd4	0.472277	7.25845	2.50245	0.133205	0.392519	0.320623	KO-WT
Sqstm1	Cd4	-0.491346	7.38284	2.49816	0.133516	0.392519	0.321041	KO-WT
Zfp207	Cd4	-0.440042	7.15655	2.49808	0.133522	0.392519	0.321041	KO-WT
Tmem50a	Cd4	-0.314097	8.72566	2.49067	0.134059	0.393535	0.321882	KO-WT
Sdhaf1	Cd4	-0.538022	6.95318	2.48098	0.134767	0.394536	0.322825	KO-WT
Cbx1	Cd4	0.483409	7.51163	2.48072	0.134785	0.394536	0.322833	KO-WT
Ptpn18	Cd4	0.307942	9.77919	2.47388	0.135287	0.395441	0.323563	KO-WT
Thrap3	Cd4	0.39951	7.12731	2.62193	0.136016	0.39547	0.324733	KO-WT
Uqcrc2	Cd4	-0.404297	7.54007	2.46037	0.136286	0.39547	0.325127	KO-WT
Ndufa12	Cd4	-0.418447	8.12254	2.45946	0.136354	0.39547	0.32524	KO-WT
Ets1	Cd4	0.331145	8.46249	2.45809	0.136456	0.39547	0.325338	KO-WT
Dtx3l	Cd4	-0.599852	6.80637	2.46702	0.135793	0.39547	0.324421	KO-WT
Atp5o.1	Cd4	-0.355728	8.39045	2.46149	0.136203	0.39547	0.32501	KO-WT
Fam110a	Cd4	-0.682768	6.61848	2.44186	0.137668	0.396296	0.326912	KO-WT
Anxa7	Cd4	-0.643143	6.5891	2.44601	0.137357	0.396296	0.326545	KO-WT
Rpl4	Cd4	0.207019	11.1978	2.43907	0.137878	0.396296	0.327151	KO-WT
Becn1	Cd4	0.616038	6.67036	2.44204	0.137655	0.396296	0.326897	KO-WT
Bcl11b	Cd4	0.472098	7.46828	2.43877	0.137901	0.396296	0.327156	KO-WT
Fam49b	Cd4	0.395945	8.31931	2.4424	0.137628	0.396296	0.326897	KO-WT
Smim14	Cd4	-0.412443	7.20627	2.64406	0.138327	0.396963	0.327745	KO-WT
Glrx	Cd4	-0.376475	8.82528	2.41632	0.139605	0.399511	0.329535	KO-WT
Mrpl40	Cd4	-0.561134	6.69508	2.41848	0.13944	0.399511	0.329291	KO-WT
Wipf1	Cd4	0.500117	7.0551	2.41053	0.140048	0.400222	0.330208	KO-WT
Ccdc124	Cd4	0.47518	7.19365	2.39606	0.141163	0.402286	0.331955	KO-WT
Cfdp1	Cd4	-0.448545	7.18293	2.39677	0.141109	0.402286	0.331843	KO-WT
Gm12840	Cd4	0.817602	6.50668	2.37821	0.142555	0.403468	0.333967	KO-WT
Selenos	Cd4	-0.500094	7.64963	2.38415	0.14209	0.403468	0.333382	KO-WT
Ndufs6	Cd4	0.348235	7.76172	2.38047	0.142379	0.403468	0.33372	KO-WT
Pdia6	Cd4	-0.454776	7.81292	2.37916	0.142481	0.403468	0.33389	KO-WT
Apobec3	Cd4	0.316763	8.41545	2.37812	0.142562	0.403468	0.333967	KO-WT
Psap	Cd4	0.406461	9.44654	2.37368	0.142912	0.403897	0.334497	KO-WT
Adipor1	Cd4	0.406427	7.41314	2.36656	0.143473	0.404368	0.33528	KO-WT
Impdh2	Cd4	-0.453599	7.23579	2.36687	0.143448	0.404368	0.335239	KO-WT
Zc3hav1	Cd4	0.412054	7.32626	2.36184	0.143846	0.404671	0.335678	KO-WT
Morf4l1	Cd4	-0.267784	9.24998	2.36022	0.143975	0.404671	0.335783	KO-WT
Eif6	Cd4	0.316951	8.55774	2.35425	0.144449	0.405431	0.33641	KO-WT
Ifngr1	Cd4	-0.275438	10.0607	2.35185	0.144641	0.405431	0.336714	KO-WT
Eif4e	Cd4	-0.439822	7.31278	2.33921	0.145654	0.406119	0.338153	KO-WT
Gadd45gip1	Cd4	-0.371468	7.48242	2.34319	0.145334	0.406119	0.337688	KO-WT
Acap1	Cd4	-0.618203	6.83135	2.3453	0.145165	0.406119	0.337464	KO-WT
Ly6e	Cd4	-0.203951	11.1821	2.3389	0.14568	0.406119	0.338162	KO-WT
G3bp1	Cd4	-0.505865	7.74393	2.32701	0.146641	0.408243	0.339731	KO-WT
Dusp2	Cd4	0.445657	7.55867	2.31845	0.147338	0.408519	0.340889	KO-WT
Itgal	Cd4	0.507959	6.60545	2.31885	0.147305	0.408519	0.340836	KO-WT
Atf4	Cd4	-0.428565	7.52019	2.3208	0.147146	0.408519	0.340561	KO-WT
Mrpl30	Cd4	0.434832	7.70744	2.30789	0.148203	0.409257	0.342	KO-WT
Rpl18a	Cd4	0.163811	12.9409	2.31027	0.148007	0.409257	0.341725	KO-WT
Csnk1a1	Cd4	0.360783	8.16098	2.30816	0.148181	0.409257	0.342	KO-WT
Clk1	Cd4	0.414446	7.82413	2.30046	0.148816	0.410395	0.342968	KO-WT
Tuba1c	Cd4	0.547718	6.89798	2.29269	0.14946	0.411065	0.343758	KO-WT
Mrpl18	Cd4	-0.380341	7.50623	2.2941	0.149343	0.411065	0.343634	KO-WT
Stmn1	Cd4	-0.546181	6.64423	2.27971	0.150543	0.41158	0.345222	KO-WT
Kmt2e	Cd4	0.377134	7.78366	2.2785	0.150645	0.41158	0.345365	KO-WT
Sem1	Cd4	-0.265896	9.54746	2.28422	0.150166	0.41158	0.34469	KO-WT
Gimap4	Cd4	-0.307599	9.66448	2.28489	0.15011	0.41158	0.344643	KO-WT
Phip	Cd4	0.534366	6.79059	2.27842	0.150652	0.41158	0.345365	KO-WT
Eif3j1	Cd4	0.5233	7.30803	2.27236	0.151161	0.412422	0.346241	KO-WT
Rpl13	Cd4	0.154602	12.8606	2.25554	0.152586	0.415757	0.348408	KO-WT
Nhp2	Cd4	-0.501997	7.46137	2.24817	0.153216	0.416366	0.349189	KO-WT
Srp19	Cd4	0.410265	7.16533	2.24976	0.153081	0.416366	0.34905	KO-WT
Zfp292	Cd4	0.437657	7.50397	2.24428	0.15355	0.416721	0.349592	KO-WT
Gm26740	Cd4	0.317222	7.98424	2.24044	0.153881	0.417066	0.350012	KO-WT
Pnisr	Cd4	0.345627	7.97472	2.22054	0.155606	0.417873	0.352282	KO-WT
Pebp1	Cd4	-0.301806	8.39139	2.2315	0.154653	0.417873	0.351038	KO-WT
Tnfaip3	Cd4	0.545096	6.70733	2.23128	0.154672	0.417873	0.351038	KO-WT
Lgals3	Cd4	0.420173	9.5495	2.22402	0.155303	0.417873	0.35185	KO-WT
Rps28	Cd4	0.261752	12.2339	2.22173	0.155503	0.417873	0.352133	KO-WT
Trmt112	Cd4	-0.387748	7.53758	2.22334	0.155362	0.417873	0.351947	KO-WT
Gm8369	Cd4	0.514422	7.40114	2.228	0.154957	0.417873	0.351409	KO-WT
Rsbn1l	Cd4	0.383403	7.60125	2.21689	0.155926	0.418183	0.352739	KO-WT
Ctsl	Cd4	-0.396057	8.88373	2.19978	0.157433	0.421673	0.354967	KO-WT
Otulin	Cd4	0.497194	6.66871	2.19385	0.157959	0.422529	0.355786	KO-WT
Fn1	Cd4	-0.389317	8.2035	2.18091	0.159115	0.425068	0.357202	KO-WT
Vapa	Cd4	0.350527	7.84219	2.17039	0.160063	0.427044	0.358495	KO-WT
Dpm3	Cd4	-0.392043	7.50818	2.15054	0.161871	0.427261	0.361038	KO-WT
Ubl3	Cd4	0.364268	7.70459	2.16415	0.160629	0.427261	0.359375	KO-WT
Ndufb7	Cd4	-0.343696	8.49998	2.15072	0.161854	0.427261	0.361038	KO-WT
Dcun1d5	Cd4	-0.399786	7.43976	2.1618	0.160842	0.427261	0.359635	KO-WT
Npc2	Cd4	0.264263	10.0066	2.15676	0.161302	0.427261	0.360258	KO-WT
Eif5	Cd4	0.332133	7.96501	2.15854	0.161139	0.427261	0.359983	KO-WT
Ppp1r2	Cd4	-0.516314	6.68395	2.15904	0.161094	0.427261	0.359978	KO-WT
Fam173a	Cd4	-0.451532	7.20878	2.1489	0.162021	0.427261	0.361226	KO-WT
H2-T22	Cd4	-0.304439	8.93953	2.15493	0.161468	0.427261	0.360497	KO-WT
Fam133b	Cd4	0.45873	7.32008	2.14285	0.162578	0.427718	0.361962	KO-WT
Ifi27	Cd4	-0.411744	7.76427	2.14248	0.162612	0.427718	0.361988	KO-WT
Elf1	Cd4	0.388571	7.7548	2.13984	0.162856	0.427809	0.362215	KO-WT
Rpl39	Cd4	0.195352	12.0772	2.13086	0.163688	0.429445	0.363303	KO-WT
Rpn2	Cd4	-0.454622	7.71628	2.11018	0.165624	0.430717	0.36611	KO-WT
1810037I17Rik	Cd4	-0.311115	8.48544	2.11623	0.165055	0.430717	0.365304	KO-WT
Glipr2	Cd4	-0.4921	7.22141	2.12174	0.164538	0.430717	0.364601	KO-WT
Rgcc	Cd4	-0.556641	6.74462	2.10474	0.166138	0.430717	0.366919	KO-WT
Hspa8	Cd4	0.199985	11.2228	2.10979	0.165662	0.430717	0.366149	KO-WT
Wdr61	Cd4	0.449733	6.83602	2.10688	0.165936	0.430717	0.36663	KO-WT
Pitpna	Cd4	0.395201	7.43593	2.11536	0.165137	0.430717	0.365402	KO-WT
Ifi35	Cd4	-0.409822	7.47584	2.1033	0.166275	0.430717	0.366972	KO-WT
Gna13	Cd4	0.396616	7.34462	2.11372	0.165291	0.430717	0.365642	KO-WT
Yaf2	Cd4	-0.502509	6.88645	2.10379	0.166228	0.430717	0.366971	KO-WT
Mrpl12	Cd4	-0.389499	7.22151	2.0998	0.166607	0.431031	0.367493	KO-WT
Trip12	Cd4	0.4741	6.83712	2.09532	0.167034	0.431063	0.36815	KO-WT
Rnf138	Cd4	0.570014	7.35277	2.09526	0.167039	0.431063	0.36815	KO-WT
Tmem160	Cd4	-0.336358	8.12923	2.08943	0.167596	0.431576	0.36892	KO-WT
Rab1a	Cd4	0.459681	7.3942	2.08877	0.16766	0.431576	0.368991	KO-WT
Ago2	Cd4	0.453055	6.80229	2.08452	0.168067	0.432081	0.369565	KO-WT
Mrps24	Cd4	-0.35916	7.72913	2.07588	0.1689	0.433135	0.370676	KO-WT
Samsn1	Cd4	-0.319632	9.05606	2.077	0.168791	0.433135	0.370518	KO-WT
Ppp1cc	Cd4	-0.333626	8.08723	2.0727	0.169207	0.433382	0.371068	KO-WT
Emc7	Cd4	-0.503202	7.15667	2.06501	0.169955	0.433871	0.372111	KO-WT
Atp5d	Cd4	-0.312012	9.25122	2.0662	0.169838	0.433871	0.371994	KO-WT
Rpl23	Cd4	0.209155	12.1277	2.0642	0.170033	0.433871	0.372199	KO-WT
Ak2	Cd4	0.462349	7.09024	2.06194	0.170254	0.433893	0.372482	KO-WT
Ctsb	Cd4	0.609477	9.7945	2.05446	0.170986	0.434467	0.373295	KO-WT
Hnrnpab	Cd4	-0.398558	7.62688	2.05484	0.170948	0.434467	0.37323	KO-WT
Eny2	Cd4	-0.423113	7.51973	2.05314	0.171115	0.434467	0.373475	KO-WT
Rps12	Cd4	0.240098	11.2238	2.04975	0.171449	0.434776	0.373856	KO-WT
Vsir	Cd4	0.382061	7.42267	2.0447	0.171947	0.434963	0.374558	KO-WT
Siva1	Cd4	-0.58004	6.71401	2.04238	0.172176	0.435005	0.374818	KO-WT
Hnrnpk	Cd4	-0.274612	9.22358	2.02237	0.174172	0.439505	0.377243	KO-WT
Tax1bp1	Cd4	0.339003	7.95165	2.01998	0.174412	0.439569	0.377661	KO-WT
Arpc4	Cd4	-0.367714	8.19908	2.01451	0.174963	0.440416	0.37841	KO-WT
Sumo1	Cd4	-0.306894	8.36963	2.01003	0.175416	0.440775	0.378962	KO-WT
Eif4g2	Cd4	0.310125	8.09133	2.09923	0.175535	0.440775	0.379152	KO-WT
Bin1	Cd4	-0.435094	7.0086	2.00367	0.176062	0.441555	0.379895	KO-WT
Edf1	Cd4	-0.261917	9.32176	1.99185	0.17727	0.444042	0.38154	KO-WT
Mxd4	Cd4	0.560227	6.85873	1.98603	0.177868	0.444272	0.382228	KO-WT
Trbc1	Cd4	0.291167	8.96535	1.98356	0.178124	0.444272	0.382545	KO-WT
Eif5a	Cd4	-0.237655	9.85473	1.98357	0.178123	0.444272	0.382545	KO-WT
Sdf2l1	Cd4	0.518093	7.05766	1.98254	0.178229	0.444272	0.382625	KO-WT
Mrpl14	Cd4	-0.374538	7.54333	2.05904	0.178801	0.445155	0.383286	KO-WT
Igbp1	Cd4	0.406201	7.03383	1.97243	0.179278	0.445801	0.383948	KO-WT
Calu	Cd4	-0.542431	6.7689	1.96508	0.180045	0.446085	0.385023	KO-WT
Btf3	Cd4	-0.218129	10.1927	1.96695	0.17985	0.446085	0.384692	KO-WT
Nfkbia	Cd4	-0.32751	9.37327	1.96782	0.179758	0.446085	0.384599	KO-WT
Tmed5	Cd4	0.398294	7.12536	1.95696	0.180898	0.446581	0.386126	KO-WT
Smim15	Cd4	0.399537	6.87258	2.13833	0.180643	0.446581	0.385785	KO-WT
Pfdn6	Cd4	0.474181	6.77986	1.95695	0.180899	0.446581	0.386126	KO-WT
Cnbp	Cd4	-0.275219	8.85229	1.95404	0.181206	0.4468	0.386523	KO-WT
Eif1ax	Cd4	-0.372595	7.35333	1.95165	0.181458	0.446884	0.38682	KO-WT
Msrb1	Cd4	0.386074	7.19301	1.94906	0.181732	0.447021	0.387232	KO-WT
Rpl9	Cd4	0.181884	11.6063	1.94666	0.181987	0.447111	0.387499	KO-WT
Tomm20	Cd4	-0.278208	8.88592	1.94394	0.182275	0.447283	0.387837	KO-WT
Pet100	Cd4	0.368906	7.48358	1.93975	0.182721	0.44784	0.388345	KO-WT
Cetn2	Cd4	-0.42292	7.23169	1.93754	0.182956	0.447883	0.388631	KO-WT
Tmem123	Cd4	-0.323317	7.92046	1.93007	0.183757	0.449305	0.389658	KO-WT
Mapre1	Cd4	0.398696	7.61893	1.92133	0.184699	0.450532	0.390877	KO-WT
Gpi1	Cd4	-0.261649	9.15691	1.92289	0.184529	0.450532	0.39062	KO-WT
Rpl34	Cd4	0.177292	12.0444	1.91159	0.185754	0.451495	0.392165	KO-WT
Rps6	Cd4	0.171901	12.0126	1.91228	0.185679	0.451495	0.392093	KO-WT
Prkch	Cd4	-0.454722	6.94533	1.91376	0.185519	0.451495	0.391933	KO-WT
Snx2	Cd4	-0.391865	7.81786	1.90422	0.186559	0.452914	0.393199	KO-WT
Hectd1	Cd4	0.485282	7.22608	1.89888	0.187144	0.453797	0.394	KO-WT
Gimap6	Cd4	0.280798	9.07072	1.89326	0.187763	0.454223	0.395008	KO-WT
Ppp2r5c	Cd4	0.404839	7.00699	1.89449	0.187628	0.454223	0.394775	KO-WT
Plin2	Cd4	0.627323	7.48968	1.8852	0.188656	0.454771	0.396017	KO-WT
Rer1	Cd4	-0.3585	7.82821	1.88734	0.188418	0.454771	0.395725	KO-WT
Hmox2	Cd4	-0.451886	6.82207	1.88695	0.188462	0.454771	0.395792	KO-WT
Purb	Cd4	0.440737	6.67175	1.96255	0.189082	0.455264	0.3966	KO-WT
Emd	Cd4	-0.39139	6.94988	1.97144	0.189884	0.455588	0.397637	KO-WT
Wasf2	Cd4	0.400081	7.32737	1.8749	0.189803	0.455588	0.397576	KO-WT
Mrpl58	Cd4	-0.394624	6.95962	2.02318	0.189884	0.455588	0.397637	KO-WT
Nabp1	Cd4	0.469804	7.17021	1.86548	0.19086	0.45686	0.398838	KO-WT
Slc25a5	Cd4	0.25917	9.40881	1.86598	0.190803	0.45686	0.398789	KO-WT
Sema4d	Cd4	-0.458261	6.85241	1.86264	0.19118	0.457092	0.3992	KO-WT
Khdrbs1	Cd4	-0.380211	7.33248	1.85518	0.192025	0.458577	0.400267	KO-WT
Magoh	Cd4	0.4131	7.2774	1.85224	0.192359	0.458742	0.400625	KO-WT
Ifi47	Cd4	0.320289	8.14873	1.85063	0.192542	0.458742	0.400774	KO-WT
1110008F13Rik	Cd4	-0.312631	7.72037	1.84848	0.192787	0.458792	0.400962	KO-WT
Max	Cd4	0.416486	6.75566	1.8461	0.193058	0.458906	0.401322	KO-WT
2210016F16Rik	Cd4	-0.535791	6.71469	1.84375	0.193327	0.459012	0.401654	KO-WT
Arhgap9	Cd4	-0.446251	7.11672	1.83371	0.194481	0.460759	0.403217	KO-WT
Ankrd44	Cd4	0.386911	7.38474	1.82569	0.195408	0.462346	0.404575	KO-WT
Fnbp1	Cd4	0.378906	6.96819	1.81888	0.196201	0.463686	0.405473	KO-WT
Gngt2	Cd4	0.453316	7.08331	1.80157	0.198233	0.467949	0.408132	KO-WT
Cdk4	Cd4	-0.540594	7.12038	1.7861	0.200071	0.471744	0.410473	KO-WT
Tpd52	Cd4	0.477589	6.87561	1.77886	0.200939	0.47225	0.411545	KO-WT
Cd52	Cd4	0.191665	11.4968	1.7813	0.200647	0.47225	0.411228	KO-WT
Rps26	Cd4	0.181746	10.9282	1.77663	0.201208	0.47225	0.411872	KO-WT
Mrpl32	Cd4	-0.481477	7.21021	1.77732	0.201125	0.47225	0.411785	KO-WT
Efhd2	Cd4	0.404915	7.32875	1.76341	0.202808	0.475381	0.413811	KO-WT
Hmgn1	Cd4	-0.362063	7.5335	1.76178	0.203005	0.475381	0.414053	KO-WT
Card19	Cd4	-0.500998	6.87287	1.75174	0.204233	0.477708	0.415716	KO-WT
Hnrnpdl	Cd4	0.350981	7.43206	1.73572	0.206211	0.481786	0.418217	KO-WT
Mrps14	Cd4	-0.312726	7.81787	1.72927	0.207014	0.483025	0.419162	KO-WT
Atp5c1	Cd4	-0.274	8.83543	1.72284	0.207819	0.483025	0.420054	KO-WT
Acot9	Cd4	-0.440747	6.93248	1.7249	0.207561	0.483025	0.419781	KO-WT
Ppp1cb	Cd4	-0.461209	6.65182	1.72016	0.208156	0.483025	0.420483	KO-WT
Cdkn1b	Cd4	0.394732	6.86504	1.84986	0.207928	0.483025	0.420221	KO-WT
Ccl2	Cd4	0.734571	9.51884	1.72729	0.207262	0.483025	0.419421	KO-WT
BC005624	Cd4	0.401346	6.76176	1.72729	0.208963	0.483263	0.421434	KO-WT
Ndufs5	Cd4	-0.286132	8.07343	1.71514	0.208788	0.483263	0.421303	KO-WT
Anxa2	Cd4	-0.297018	9.42419	1.71373	0.208966	0.483263	0.421434	KO-WT
Dynll2	Cd4	-0.50663	6.72622	1.71043	0.209383	0.483682	0.4219	KO-WT
Rsl1d1	Cd4	-0.392068	7.07802	1.70795	0.209698	0.483864	0.42225	KO-WT
Sp100	Cd4	0.263833	8.02287	1.69993	0.210718	0.483903	0.423611	KO-WT
Slc2a1	Cd4	-0.556971	6.74151	1.70184	0.210475	0.483903	0.423265	KO-WT
Grpel1	Cd4	-0.537936	6.85441	1.70075	0.210613	0.483903	0.423435	KO-WT
Os9	Cd4	0.506292	6.67083	1.70086	0.2106	0.483903	0.423425	KO-WT
Id2	Cd4	0.322763	9.8265	1.69854	0.210896	0.483903	0.423648	KO-WT
Arhgap45	Cd4	-0.3967	8.10122	1.69354	0.211537	0.484832	0.42442	KO-WT
Dnajb6	Cd4	0.332078	7.67106	1.78513	0.212139	0.485126	0.424952	KO-WT
Tmed10	Cd4	0.244371	8.43545	1.68896	0.212125	0.485126	0.424952	KO-WT
Spag7	Cd4	-0.481834	7.0617	1.6861	0.212494	0.485395	0.42536	KO-WT
Sbno1	Cd4	0.352859	7.09567	1.68108	0.213143	0.486337	0.426144	KO-WT
Mpc2	Cd4	-0.38889	7.07468	1.67442	0.214009	0.486686	0.427162	KO-WT
Psmc3	Cd4	0.287895	7.77472	1.67518	0.213909	0.486686	0.427088	KO-WT
1810058I24Rik	Cd4	-0.37506	7.43901	1.67671	0.213711	0.486686	0.426781	KO-WT
Idnk	Cd4	-0.46217	7.08242	1.67145	0.214397	0.487028	0.427765	KO-WT
Cox5b	Cd4	0.258352	9.09454	1.65966	0.215943	0.489997	0.429465	KO-WT
Arhgdib	Cd4	-0.231155	9.55978	1.64599	0.217754	0.492469	0.431588	KO-WT
Papola	Cd4	-0.417615	7.24082	1.64672	0.217656	0.492469	0.431489	KO-WT
Tapbp	Cd4	-0.345786	8.34802	1.64916	0.217332	0.492469	0.431093	KO-WT
Rpl11	Cd4	0.167209	11.7115	1.63714	0.218937	0.494409	0.432995	KO-WT
Slc9a3r1	Cd4	-0.35695	7.37725	1.806	0.219094	0.494409	0.433181	KO-WT
Spn	Cd4	0.468237	6.81075	1.63225	0.219593	0.49499	0.433666	KO-WT
Tgoln1	Cd4	0.411226	6.78213	1.62637	0.220387	0.495829	0.434715	KO-WT
Mrpl52	Cd4	-0.243476	8.7528	1.62591	0.220449	0.495829	0.434784	KO-WT
Fbl	Cd4	-0.373855	7.2129	1.61867	0.221432	0.497493	0.436068	KO-WT
Prmt1	Cd4	-0.441854	7.23269	1.61328	0.222166	0.498596	0.437182	KO-WT
Vgll4	Cd4	0.292687	8.07711	1.60817	0.222867	0.499621	0.438093	KO-WT
Eif1a	Cd4	-0.421814	6.72672	1.59483	0.224706	0.503195	0.440164	KO-WT
Stk17b	Cd4	0.259428	8.1794	1.59063	0.225291	0.503952	0.440832	KO-WT
Actn4	Cd4	0.429396	6.79789	1.58637	0.225884	0.504728	0.441615	KO-WT
Commd6	Cd4	-0.399037	6.77688	1.58177	0.226527	0.505247	0.442331	KO-WT
Acaa1a	Cd4	-0.485233	6.92779	1.58119	0.226609	0.505247	0.4424	KO-WT
Rps8	Cd4	0.157011	12.0418	1.56389	0.22905	0.507615	0.445389	KO-WT
Dbnl	Cd4	-0.359338	7.39264	1.56327	0.229139	0.507615	0.445506	KO-WT
Ubtf	Cd4	0.435154	6.82186	1.5614	0.229406	0.507615	0.445863	KO-WT
Def6	Cd4	-0.480403	6.62323	1.56247	0.229252	0.507615	0.445619	KO-WT
Sf3b2	Cd4	0.304654	8.1653	1.56736	0.228558	0.507615	0.444843	KO-WT
Pgam1	Cd4	-0.233975	9.06017	1.57154	0.227966	0.507615	0.443984	KO-WT
mt-Nd3	Cd4	-0.395425	7.753	1.56609	0.228739	0.507615	0.445019	KO-WT
Ms4a7	Cd4	0.809007	8.3065	1.55889	0.229764	0.50786	0.446251	KO-WT
Sept1	Cd4	0.407461	8.27027	1.54345	0.231982	0.510887	0.448794	KO-WT
Hint1	Cd4	-0.265006	9.56086	1.54585	0.231634	0.510887	0.448484	KO-WT
P4hb	Cd4	-0.309892	7.65927	1.54241	0.232131	0.510887	0.44896	KO-WT
Polr2k	Cd4	-0.329309	7.62355	1.54592	0.231624	0.510887	0.448484	KO-WT
Sars	Cd4	-0.426258	7.23695	1.52609	0.234507	0.51446	0.451568	KO-WT
Tomm7	Cd4	-0.250594	8.91467	1.52894	0.234091	0.51446	0.4512	KO-WT
Hsp90aa1	Cd4	0.321904	9.23273	1.52719	0.234346	0.51446	0.451432	KO-WT
Aldoa	Cd4	-0.261931	10.8603	1.52324	0.234926	0.514827	0.452155	KO-WT
Git2	Cd4	0.361317	7.11579	1.52021	0.235371	0.515251	0.452691	KO-WT
Bhlhe40	Cd4	0.378495	7.18812	1.51803	0.235693	0.515406	0.45305	KO-WT
Sec61b	Cd4	-0.276744	9.08599	1.50779	0.23721	0.517618	0.454907	KO-WT
Taf1d	Cd4	0.315532	7.43754	1.50797	0.237182	0.517618	0.454873	KO-WT
Chchd2	Cd4	-0.261361	9.86325	1.49779	0.238703	0.518118	0.45661	KO-WT
Rinl	Cd4	0.35373	7.89155	1.50399	0.237776	0.518118	0.455645	KO-WT
Hexa	Cd4	0.410862	7.02431	1.49791	0.238686	0.518118	0.456605	KO-WT
Anxa6	Cd4	-0.36329	7.99238	1.50119	0.238194	0.518118	0.45601	KO-WT
Cyb5a	Cd4	-0.285241	7.86184	1.49812	0.238654	0.518118	0.456562	KO-WT
Selenot	Cd4	-0.341441	7.16167	1.59887	0.240331	0.520548	0.458398	KO-WT
Ik	Cd4	0.421816	6.78042	1.48788	0.240196	0.520548	0.458232	KO-WT
Rhoa	Cd4	0.222631	9.04383	1.48131	0.241193	0.521312	0.459343	KO-WT
Nemf	Cd4	0.422402	6.68855	1.48209	0.241075	0.521312	0.459177	KO-WT
Mdfic	Cd4	0.346009	6.87871	1.47105	0.242759	0.523041	0.461209	KO-WT
Sf3b5	Cd4	0.305712	7.78681	1.47258	0.242524	0.523041	0.460974	KO-WT
Uba52	Cd4	-0.40029	9.58671	1.4721	0.242598	0.523041	0.461032	KO-WT
Arhgap30	Cd4	0.328104	7.59968	1.45918	0.244588	0.524845	0.463278	KO-WT
Gnb1	Cd4	-0.3518	7.91157	1.45897	0.24462	0.524845	0.463279	KO-WT
Mrpl33	Cd4	-0.245946	8.58299	1.46265	0.244051	0.524845	0.462613	KO-WT
Trem2	Cd4	0.544283	6.71996	1.45712	0.244907	0.524912	0.463658	KO-WT
Ctsd	Cd4	0.316478	8.75857	1.45356	0.24546	0.524997	0.464326	KO-WT
Psmc6	Cd4	-0.328457	7.38972	1.45408	0.245379	0.524997	0.464258	KO-WT
Ramp1	Cd4	-0.404527	7.12976	1.44906	0.246162	0.525949	0.465041	KO-WT
Eif3g	Cd4	-0.348825	7.54643	1.44482	0.246826	0.526724	0.465918	KO-WT
Tmed3	Cd4	-0.399721	7.04772	1.44182	0.247295	0.526724	0.466356	KO-WT
Gm2a	Cd4	-0.336812	8.24884	1.4428	0.247142	0.526724	0.46623	KO-WT
Ndufb2	Cd4	-0.328944	7.64429	1.43399	0.24853	0.528804	0.467617	KO-WT
Romo1	Cd4	-0.302835	8.09629	1.43194	0.248854	0.528944	0.468043	KO-WT
Hspd1	Cd4	0.319273	7.86376	1.41259	0.251945	0.534404	0.47145	KO-WT
Eif1	Cd4	-0.181869	10.9089	1.41282	0.251908	0.534404	0.471438	KO-WT
Ass1	Cd4	-0.325676	8.2233	1.40998	0.252365	0.534742	0.471924	KO-WT
Ccni	Cd4	-0.41186	6.85287	1.40262	0.253556	0.536158	0.473265	KO-WT
Tmem167	Cd4	-0.289081	8.05328	1.40414	0.25331	0.536158	0.47294	KO-WT
Mrpl24	Cd4	-0.359691	6.98161	1.39573	0.254678	0.536868	0.474196	KO-WT
Polr2e	Cd4	0.283032	7.51252	1.39628	0.254589	0.536868	0.474145	KO-WT
Pdcd6ip	Cd4	0.374203	6.89278	1.3958	0.254667	0.536868	0.474193	KO-WT
Eif3d	Cd4	0.338005	7.19328	1.38648	0.256195	0.53951	0.475911	KO-WT
Sfpq	Cd4	0.294992	7.49274	1.37652	0.257841	0.542016	0.477747	KO-WT
Wdr43	Cd4	0.527569	6.53694	1.37608	0.257914	0.542016	0.477808	KO-WT
Tmem33	Cd4	0.381639	6.85595	1.37076	0.2588	0.54332	0.478672	KO-WT
Mat2b	Cd4	-0.346046	7.61936	1.36879	0.259129	0.543321	0.478856	KO-WT
Tspan13	Cd4	-0.309599	7.87429	1.36758	0.259331	0.543321	0.479064	KO-WT
Prdx2	Cd4	-0.234752	8.36872	1.36073	0.260481	0.545174	0.480206	KO-WT
Tmed9	Cd4	0.283895	8.16276	1.35682	0.261138	0.545992	0.480945	KO-WT
Map2k1	Cd4	0.447146	6.67102	1.34529	0.263096	0.549524	0.483161	KO-WT
Mndal	Cd4	0.305975	8.47209	1.3412	0.263793	0.549572	0.483843	KO-WT
Rsrp1	Cd4	0.261098	9.18347	1.34047	0.263919	0.549572	0.483966	KO-WT
Gimap3	Cd4	-0.222989	9.2177	1.34044	0.263924	0.549572	0.483966	KO-WT
Rex1bd	Cd4	-0.335948	7.3645	1.33657	0.264587	0.550394	0.484792	KO-WT
Pik3r1	Cd4	0.41309	6.84696	1.33499	0.264858	0.550401	0.485068	KO-WT
Krtcap2	Cd4	-0.23263	8.85472	1.33033	0.265662	0.550952	0.485889	KO-WT
Ddx50	Cd4	0.398381	6.96479	1.33163	0.265438	0.550952	0.485647	KO-WT
Rab6a	Cd4	0.367903	6.78601	1.32532	0.266529	0.551358	0.486845	KO-WT
Abracl	Cd4	-0.261335	8.59992	1.32357	0.266833	0.551358	0.487156	KO-WT
Snrpf	Cd4	-0.236032	9.21678	1.32299	0.266934	0.551358	0.487212	KO-WT
Eef1d	Cd4	-0.265072	9.10165	1.32713	0.266215	0.551358	0.486493	KO-WT
Dusp11	Cd4	0.326995	7.63615	1.3145	0.268415	0.553302	0.488891	KO-WT
Lgals9	Cd4	-0.48116	6.93851	1.31565	0.268214	0.553302	0.48871	KO-WT
Pfdn2	Cd4	-0.273153	7.7027	1.29512	0.271837	0.556173	0.492545	KO-WT
Nop10	Cd4	-0.252458	8.5031	1.30124	0.27075	0.556173	0.491277	KO-WT
Eid1	Cd4	-0.447581	6.58401	1.29465	0.271922	0.556173	0.492657	KO-WT
Anp32b	Cd4	0.210637	8.91375	1.29823	0.271284	0.556173	0.491784	KO-WT
Svbp	Cd4	-0.379874	7.06901	1.3015	0.270704	0.556173	0.491231	KO-WT
Med28	Cd4	-0.307201	7.67106	1.29315	0.272189	0.556173	0.49287	KO-WT
Ndufa5	Cd4	-0.316797	7.4431	1.29128	0.272522	0.556173	0.49313	KO-WT
Cycs	Cd4	-0.245835	8.3902	1.29269	0.272271	0.556173	0.492917	KO-WT
Mrpl23	Cd4	0.36564	7.481	1.29184	0.272422	0.556173	0.493011	KO-WT
H2-M3	Cd4	-0.389538	6.71964	1.3045	0.270173	0.556173	0.490696	KO-WT
Rpl13a	Cd4	0.213081	9.67013	1.28714	0.273265	0.557134	0.494011	KO-WT
Arpc2	Cd4	0.188549	10.0846	1.27783	0.274941	0.558955	0.495953	KO-WT
Hnrnpu	Cd4	0.23267	8.33923	1.27593	0.275284	0.558955	0.496369	KO-WT
Lamtor4	Cd4	-0.265926	7.82408	1.27462	0.275522	0.558955	0.496617	KO-WT
Mt1	Cd4	-0.292696	9.50044	1.28039	0.274478	0.558955	0.495342	KO-WT
Csk	Cd4	-0.452316	6.99709	1.27519	0.275419	0.558955	0.496517	KO-WT
Tm9sf3	Cd4	0.279206	7.7046	1.2713	0.276126	0.559625	0.497341	KO-WT
Cenpa	Cd4	-0.353986	7.17963	1.26685	0.276936	0.560372	0.498352	KO-WT
Samm50	Cd4	-0.360683	6.75588	1.44994	0.277041	0.560372	0.498503	KO-WT
Capns1	Cd4	-0.229165	8.42142	1.26476	0.277318	0.560379	0.498776	KO-WT
Phf3	Cd4	0.36671	6.66727	1.37262	0.278653	0.562523	0.500184	KO-WT
Cox20	Cd4	-0.324397	7.28764	1.25436	0.27923	0.562578	0.500881	KO-WT
Psma3	Cd4	-0.213938	8.77002	1.2547	0.279166	0.562578	0.500805	KO-WT
Il16	Cd4	0.377079	6.78667	1.25241	0.279589	0.562749	0.501187	KO-WT
Rap1b	Cd4	0.205934	9.16192	1.24867	0.280283	0.563592	0.501869	KO-WT
Mt2	Cd4	-0.324901	8.5174	1.24692	0.280607	0.563689	0.502167	KO-WT
Ola1	Cd4	-0.358011	6.80876	1.3139	0.282823	0.565207	0.504733	KO-WT
Rtf1	Cd4	0.310817	7.73726	1.23616	0.282618	0.565207	0.504501	KO-WT
Anapc16	Cd4	-0.357502	6.78443	1.23403	0.283017	0.565207	0.504953	KO-WT
Mrpl42	Cd4	-0.301345	7.47082	1.23463	0.282905	0.565207	0.50481	KO-WT
Thoc7	Cd4	-0.312787	7.21854	1.23592	0.282662	0.565207	0.504545	KO-WT
Ccdc12	Cd4	-0.282716	7.96582	1.23947	0.281996	0.565207	0.503904	KO-WT
Ywhah	Cd4	-0.24157	8.4655	1.2312	0.283549	0.565717	0.505413	KO-WT
Gbp4	Cd4	-0.333024	6.92688	1.2279	0.284172	0.565858	0.505978	KO-WT
Rnf187	Cd4	0.322302	7.23844	1.22921	0.283925	0.565858	0.505764	KO-WT
Rpsa	Cd4	0.147658	11.4711	1.22426	0.284862	0.566681	0.506642	KO-WT
Cxcr3	Cd4	-0.333716	7.50482	1.22077	0.285525	0.567449	0.507425	KO-WT
Lcp2	Cd4	0.339082	7.01364	1.21574	0.286485	0.568255	0.508471	KO-WT
Trappc6b	Cd4	0.43411	7.07706	1.21622	0.286394	0.568255	0.508418	KO-WT
Rbms1	Cd4	-0.294109	7.86017	1.19992	0.28953	0.568872	0.51149	KO-WT
Gtf3a	Cd4	-0.358041	6.74269	1.20914	0.287749	0.568872	0.509734	KO-WT
Hnrnpf	Cd4	-0.200595	9.22378	1.20689	0.288184	0.568872	0.510127	KO-WT
Kras	Cd4	0.333627	6.97325	1.34632	0.289222	0.568872	0.511171	KO-WT
Bax	Cd4	0.249	8.08024	1.20058	0.289402	0.568872	0.511348	KO-WT
Pfkl	Cd4	-0.311216	7.32089	1.33593	0.288144	0.568872	0.510107	KO-WT
Rps7	Cd4	0.157959	11.6534	1.20382	0.288775	0.568872	0.510759	KO-WT
H2-T23	Cd4	-0.221209	8.80717	1.1997	0.289572	0.568872	0.511527	KO-WT
Ndufv2	Cd4	-0.295287	7.57252	1.23849	0.288392	0.568872	0.510341	KO-WT
Sra1	Cd4	-0.289679	7.66689	1.20408	0.288726	0.568872	0.510709	KO-WT
Wdr26	Cd4	0.335792	6.80326	1.19163	0.291144	0.571284	0.513175	KO-WT
Dnajc1	Cd4	-0.302742	7.35691	1.33703	0.291358	0.571284	0.513432	KO-WT
Flna	Cd4	0.429357	6.78734	1.18305	0.292828	0.573617	0.515025	KO-WT
Arpc1a	Cd4	-0.396942	6.6895	1.17833	0.293759	0.573797	0.515844	KO-WT
Psmd12	Cd4	0.337033	6.92807	1.18074	0.293282	0.573797	0.515403	KO-WT
Eif4a3	Cd4	-0.31944	6.86747	1.2641	0.293626	0.573797	0.515746	KO-WT
Bcl2a1b	Cd4	0.242089	8.77576	1.17652	0.294116	0.573946	0.51613	KO-WT
Frg1	Cd4	-0.335091	7.29869	1.17282	0.29485	0.574832	0.516966	KO-WT
Txn1	Cd4	-0.240228	9.65219	1.16255	0.296902	0.578281	0.519023	KO-WT
Mcts1	Cd4	-0.36686	6.83781	1.15761	0.297896	0.579117	0.520116	KO-WT
Rps2	Cd4	0.155851	11.5392	1.15825	0.297767	0.579117	0.519985	KO-WT
Lsm8	Cd4	-0.348039	7.14279	1.15517	0.298388	0.579523	0.520596	KO-WT
Nedd8	Cd4	-0.201442	8.69385	1.15271	0.298886	0.57994	0.5211	KO-WT
Tpp2	Cd4	-0.29576	7.20324	1.13663	0.302184	0.585786	0.524471	KO-WT
Serinc3	Cd4	-0.23799	9.01422	1.12616	0.304331	0.589389	0.526499	KO-WT
Cbl	Cd4	0.304451	6.90933	1.35449	0.305221	0.590555	0.527404	KO-WT
Srsf1	Cd4	0.364482	6.73437	1.11745	0.306146	0.591539	0.528591	KO-WT
Pura	Cd4	0.473972	6.62779	1.11668	0.306307	0.591539	0.528774	KO-WT
Cd37	Cd4	-0.247237	8.411	1.11323	0.307031	0.592378	0.529592	KO-WT
Tpi1	Cd4	-0.241604	9.574	1.10772	0.308193	0.594061	0.530623	KO-WT
Cap1	Cd4	0.321817	6.78802	1.10535	0.308693	0.594467	0.531266	KO-WT
Mtch2	Cd4	-0.310881	7.29574	1.10116	0.309582	0.594681	0.532044	KO-WT
Hprt	Cd4	-0.27827	8.00489	1.09936	0.309965	0.594681	0.532385	KO-WT
Lgals3bp	Cd4	0.329875	7.34994	1.10325	0.309138	0.594681	0.531669	KO-WT
Ap2m1	Cd4	-0.267137	7.7205	1.09942	0.309952	0.594681	0.532385	KO-WT
Srsf2	Cd4	-0.217591	8.07977	1.09301	0.311322	0.596726	0.533721	KO-WT
Ptp4a2	Cd4	0.26225	8.47453	1.09073	0.311811	0.597103	0.534295	KO-WT
Eloc	Cd4	-0.301809	8.10894	1.08916	0.312148	0.597191	0.534627	KO-WT
Anapc11	Cd4	-0.286488	7.41662	1.08364	0.313338	0.598909	0.53583	KO-WT
Psmb6	Cd4	-0.264476	8.37264	1.08089	0.313934	0.599488	0.536357	KO-WT
AU020206	Cd4	-0.332204	6.80325	1.07497	0.31522	0.601383	0.537691	KO-WT
Pld3	Cd4	-0.267661	7.67803	1.06669	0.317033	0.60428	0.539385	KO-WT
Dynll1	Cd4	-0.206438	9.33205	1.0637	0.317689	0.604968	0.540176	KO-WT
Casp8	Cd4	-0.337035	7.35009	1.05749	0.319063	0.606289	0.541741	KO-WT
Slbp	Cd4	0.28092	7.6342	1.05655	0.319271	0.606289	0.541974	KO-WT
Fam111a	Cd4	0.312577	6.83655	1.05686	0.319203	0.606289	0.541901	KO-WT
Slc3a2	Cd4	0.259235	8.33226	1.04975	0.320786	0.608602	0.543568	KO-WT
Fkbp3	Cd4	-0.237593	7.87861	1.04724	0.321345	0.6091	0.544006	KO-WT
Rgs2	Cd4	0.320153	7.7089	1.04417	0.322036	0.609392	0.544704	KO-WT
Tceal9	Cd4	-0.319142	7.1531	1.04126	0.322689	0.609392	0.545328	KO-WT
Krcc1	Cd4	-0.31748	7.12531	1.04376	0.322128	0.609392	0.544725	KO-WT
Emc2	Cd4	0.330242	6.681	1.04214	0.322491	0.609392	0.545128	KO-WT
Fkbp1a	Cd4	-0.201205	8.83251	1.02618	0.326111	0.611859	0.548654	KO-WT
Top1	Cd4	0.284463	7.51969	1.02314	0.326807	0.611859	0.549271	KO-WT
Sdc4	Cd4	0.363395	7.12416	1.0196	0.32762	0.611859	0.549905	KO-WT
Ogt	Cd4	0.20928	8.4422	1.02029	0.327462	0.611859	0.549797	KO-WT
Rbbp7	Cd4	-0.370123	7.06607	1.01848	0.327878	0.611859	0.550113	KO-WT
Ddost	Cd4	-0.300795	7.21177	1.02016	0.32749	0.611859	0.549797	KO-WT
Tnfrsf1b	Cd4	-0.333453	7.15809	1.0241	0.326586	0.611859	0.549116	KO-WT
Tmed2	Cd4	-0.212018	8.52551	1.02192	0.327087	0.611859	0.549504	KO-WT
Gnb2	Cd4	-0.183687	9.02586	1.03066	0.325088	0.611859	0.547625	KO-WT
Bud31	Cd4	-0.292802	7.20995	1.03386	0.324363	0.611859	0.546999	KO-WT
Psmd13	Cd4	0.2694	7.10517	1.08524	0.325261	0.611859	0.54782	KO-WT
Mif	Cd4	-0.182533	10.3118	1.01999	0.327531	0.611859	0.549827	KO-WT
Ppp1ca	Cd4	-0.209591	9.36354	1.03241	0.324691	0.611859	0.547279	KO-WT
Clta	Cd4	0.197332	9.13742	1.0125	0.32926	0.612209	0.551263	KO-WT
Hmgb1	Cd4	-0.200746	9.48129	1.01524	0.328626	0.612209	0.550666	KO-WT
Rpl36al	Cd4	0.238157	9.6891	1.01454	0.328788	0.612209	0.550761	KO-WT
Dnajb11	Cd4	0.318967	7.07074	1.01371	0.328978	0.612209	0.550983	KO-WT
2310001H17Rik	Cd4	-0.474653	6.8236	1.00812	0.330276	0.612593	0.552308	KO-WT
Srgn	Cd4	0.167942	10.657	1.00646	0.330663	0.612593	0.552704	KO-WT
Guk1	Cd4	-0.470252	6.57129	1.00769	0.330377	0.612593	0.552418	KO-WT
Ndufb10	Cd4	-0.222489	8.01101	1.02904	0.330194	0.612593	0.552228	KO-WT
Strap	Cd4	-0.287206	7.21001	1.00289	0.331497	0.613585	0.553577	KO-WT
Wdr1	Cd4	-0.251665	7.64754	0.996663	0.332958	0.615732	0.554972	KO-WT
Snx3	Cd4	-0.214897	8.29194	0.994438	0.333482	0.616146	0.555422	KO-WT
Csrp1	Cd4	-0.35458	6.80539	0.986994	0.335245	0.61691	0.557215	KO-WT
Ndufa9	Cd4	-0.335328	6.73685	0.986337	0.335401	0.61691	0.557397	KO-WT
Ube3a	Cd4	0.334136	6.96306	0.987582	0.335106	0.61691	0.557127	KO-WT
Cd68	Cd4	0.473089	7.43476	0.98756	0.335111	0.61691	0.557127	KO-WT
Myl12b	Cd4	-0.187509	8.5764	0.987139	0.335211	0.61691	0.557197	KO-WT
Rps27l	Cd4	-0.221056	9.09761	0.982008	0.336433	0.617699	0.558237	KO-WT
Higd2a	Cd4	-0.242981	7.55802	0.982155	0.336398	0.617699	0.558237	KO-WT
Bod1l	Cd4	0.26951	7.1281	0.974857	0.338148	0.619185	0.559827	KO-WT
Ldha	Cd4	-0.18212	10.6024	0.975576	0.337975	0.619185	0.559695	KO-WT
Bub3	Cd4	-0.258185	7.38432	0.971141	0.339044	0.619185	0.560425	KO-WT
Atp5h	Cd4	0.171862	9.54829	0.972258	0.338774	0.619185	0.560343	KO-WT
Ndufs8	Cd4	-0.377403	7.22109	0.97109	0.339056	0.619185	0.560425	KO-WT
Mrpl43	Cd4	0.286307	7.08801	0.967781	0.339857	0.620095	0.561309	KO-WT
Mlf2	Cd4	-0.285307	7.10478	0.961869	0.341294	0.622163	0.562941	KO-WT
Ssrp1	Cd4	0.261911	7.16566	1.0153	0.342344	0.623522	0.56408	KO-WT
Zeb2	Cd4	0.491299	6.9597	0.954282	0.343151	0.624407	0.56491	KO-WT
Tmem30a	Cd4	0.313245	7.10518	0.95311	0.343439	0.624407	0.565248	KO-WT
Rac1	Cd4	-0.249571	8.94333	0.950648	0.344046	0.624955	0.565858	KO-WT
Unc50	Cd4	-0.330036	6.60047	0.935615	0.347782	0.627489	0.569522	KO-WT
Mrpl51	Cd4	-0.350788	6.86603	0.939202	0.346885	0.627489	0.568597	KO-WT
Tomm22	Cd4	0.243556	8.20454	0.936721	0.347505	0.627489	0.5693	KO-WT
Elob	Cd4	-0.172783	9.74579	0.941048	0.346425	0.627489	0.568231	KO-WT
Rpl17	Cd4	0.109805	12.2451	0.935182	0.347891	0.627489	0.56966	KO-WT
Ctsw	Cd4	-0.285636	7.24148	0.938481	0.347065	0.627489	0.568814	KO-WT
Cst3	Cd4	0.294805	10.1175	0.932848	0.348476	0.627993	0.570288	KO-WT
Yipf4	Cd4	-0.332814	6.81288	0.931455	0.348827	0.628072	0.570725	KO-WT
Cd9	Cd4	-0.34738	6.88664	0.928026	0.349691	0.628733	0.571416	KO-WT
Pdcd5	Cd4	0.265999	7.89276	0.927564	0.349808	0.628733	0.571452	KO-WT
U2af1	Cd4	-0.264918	7.75241	0.925686	0.350282	0.629034	0.571857	KO-WT
Cuta	Cd4	-0.27296	7.53	0.92181	0.351265	0.630248	0.572777	KO-WT
Brk1	Cd4	0.215589	8.11341	0.917648	0.352325	0.630545	0.573809	KO-WT
D8Ertd738e	Cd4	-0.222935	8.59963	0.916329	0.352662	0.630545	0.574084	KO-WT
Igtp	Cd4	-0.250468	8.49061	0.919883	0.351756	0.630545	0.573267	KO-WT
Ube2d2a	Cd4	-0.251414	7.9168	0.917415	0.352385	0.630545	0.573809	KO-WT
Pnn	Cd4	0.308328	7.19311	0.914204	0.353206	0.630967	0.574673	KO-WT
Lamp2	Cd4	0.286147	7.32282	0.901532	0.356474	0.633735	0.577715	KO-WT
Sec13	Cd4	-0.360455	6.63555	0.901001	0.356612	0.633735	0.577859	KO-WT
Psme2	Cd4	-0.178024	9.55265	0.903518	0.355959	0.633735	0.577368	KO-WT
Emc6	Cd4	-0.274974	7.33371	0.905228	0.355516	0.633735	0.576963	KO-WT
Syngr2	Cd4	-0.327676	7.73682	0.902333	0.356266	0.633735	0.577601	KO-WT
Cox7a2l	Cd4	0.180252	9.46938	0.903155	0.356053	0.633735	0.577456	KO-WT
Twf2	Cd4	0.299156	6.81494	0.89854	0.357252	0.634078	0.578392	KO-WT
Stub1	Cd4	-0.296581	7.00163	0.897881	0.357423	0.634078	0.578507	KO-WT
Zfp91	Cd4	0.303453	6.88529	0.894476	0.358312	0.635106	0.579343	KO-WT
Sec11a	Cd4	0.24805	7.79799	0.890326	0.3594	0.635933	0.580553	KO-WT
Arl1	Cd4	-0.324656	7.46835	0.891302	0.359144	0.635933	0.580237	KO-WT
Eif4h	Cd4	-0.300052	7.38397	0.888	0.360012	0.636432	0.581072	KO-WT
Hnrnpa2b1	Cd4	-0.198318	9.15547	0.884972	0.360811	0.636432	0.581781	KO-WT
U2af2	Cd4	-0.418039	6.54779	0.884542	0.360924	0.636432	0.581859	KO-WT
Nme1	Cd4	-0.228882	8.41641	0.886091	0.360515	0.636432	0.581539	KO-WT
Pdcd1	Cd4	0.273303	7.47654	0.881676	0.361683	0.637222	0.582683	KO-WT
Fam105a	Cd4	-0.32401	6.79307	0.880112	0.362098	0.637405	0.583163	KO-WT
Eno1	Cd4	-0.271019	9.31434	0.87808	0.362638	0.637808	0.583601	KO-WT
Cebpb	Cd4	0.236989	8.76668	0.876372	0.363093	0.63806	0.584059	KO-WT
Tmem234	Cd4	0.204875	8.33731	0.868561	0.365185	0.638138	0.585655	KO-WT
Kdelr1	Cd4	-0.259365	7.17916	0.922042	0.36441	0.638138	0.58517	KO-WT
Ndufc2	Cd4	-0.227733	7.85548	0.871096	0.364504	0.638138	0.585268	KO-WT
Fam32a	Cd4	0.36246	7.58039	0.874857	0.363498	0.638138	0.584255	KO-WT
Arrb2	Cd4	0.309885	7.51253	0.871415	0.364419	0.638138	0.58517	KO-WT
Ccl7	Cd4	0.449365	8.66321	0.869644	0.364894	0.638138	0.585502	KO-WT
Tubb5	Cd4	-0.193111	9.16584	0.868067	0.365318	0.638138	0.585809	KO-WT
Pfdn1	Cd4	-0.214489	7.55059	0.865584	0.365987	0.638762	0.586547	KO-WT
Rhoh	Cd4	0.223234	8.24945	0.85951	0.367631	0.641086	0.588435	KO-WT
N4bp2l2	Cd4	0.274438	6.9836	0.855416	0.368745	0.641585	0.589569	KO-WT
Slc25a3	Cd4	0.170286	9.27304	0.855008	0.368856	0.641585	0.589668	KO-WT
Ube2b	Cd4	-0.181663	8.44978	0.855654	0.36868	0.641585	0.589524	KO-WT
Rpl32	Cd4	0.103855	12.6794	0.85155	0.369802	0.642684	0.59051	KO-WT
Polr2c	Cd4	-0.357487	6.95203	0.848752	0.370569	0.642928	0.591264	KO-WT
Sept7	Cd4	0.216142	8.41482	0.848749	0.37057	0.642928	0.591264	KO-WT
Cisd2	Cd4	0.253594	7.29805	0.846238	0.371261	0.643582	0.591972	KO-WT
Rab2a	Cd4	-0.230451	7.90314	0.843104	0.372126	0.643992	0.592839	KO-WT
M6pr	Cd4	-0.225351	8.13192	0.843748	0.371948	0.643992	0.592634	KO-WT
Mrpl17	Cd4	0.288346	6.89432	0.86086	0.372615	0.644294	0.593342	KO-WT
Park7	Cd4	-0.192729	8.86021	0.833368	0.374832	0.647581	0.595488	KO-WT
Tkt	Cd4	-0.239841	7.75318	0.830483	0.37564	0.64843	0.596296	KO-WT
Stx4a	Cd4	0.365736	6.81466	0.827072	0.376598	0.649536	0.596986	KO-WT
Gng5	Cd4	-0.159885	9.52319	0.825169	0.377134	0.649759	0.597441	KO-WT
Commd4	Cd4	-0.295872	7.02387	0.823696	0.37755	0.649759	0.597734	KO-WT
Uqcc3	Cd4	-0.290318	7.2586	0.823241	0.377678	0.649759	0.597825	KO-WT
Cct3	Cd4	-0.260624	7.25119	0.82135	0.378213	0.650133	0.598252	KO-WT
Prpf40a	Cd4	0.234424	7.56621	0.817801	0.37922	0.651018	0.599201	KO-WT
Eif4ebp1	Cd4	-0.257591	7.8931	0.817296	0.379364	0.651018	0.599349	KO-WT
S100a11	Cd4	-0.227146	9.91894	0.811367	0.381056	0.651196	0.600937	KO-WT
Ccl5	Cd4	-0.224797	11.0598	0.811396	0.381048	0.651196	0.600937	KO-WT
Metrnl	Cd4	0.275507	7.08235	0.81981	0.380933	0.651196	0.600839	KO-WT
Rab10	Cd4	-0.255712	7.32041	0.813717	0.380384	0.651196	0.600304	KO-WT
Ndufa11	Cd4	-0.203834	8.14741	0.813424	0.380468	0.651196	0.600381	KO-WT
Eif3m	Cd4	0.216516	8.51922	0.808016	0.382017	0.651744	0.601895	KO-WT
Sms	Cd4	-0.314716	6.78082	0.807614	0.382133	0.651744	0.601978	KO-WT
Cdc26	Cd4	-0.285598	7.20355	0.806926	0.382331	0.651744	0.602073	KO-WT
Ppm1g	Cd4	0.286755	6.78915	0.902869	0.383196	0.652294	0.603004	KO-WT
Nfu1	Cd4	0.300812	6.58222	0.803598	0.38329	0.652294	0.603029	KO-WT
Rab24	Cd4	0.268462	6.77704	0.799941	0.384349	0.653011	0.604062	KO-WT
Ankrd12	Cd4	0.251148	7.46239	0.800558	0.38417	0.653011	0.603898	KO-WT
Atpif1	Cd4	-0.213866	8.47823	0.796882	0.385238	0.653979	0.604763	KO-WT
Rexo2	Cd4	0.21975	7.55728	0.795464	0.385651	0.654138	0.605106	KO-WT
Celf1	Cd4	0.311415	6.70542	0.794134	0.386039	0.654255	0.605454	KO-WT
Pgls	Cd4	-0.204995	7.75293	0.787799	0.387896	0.656858	0.607284	KO-WT
Sin3b	Cd4	-0.210543	7.78943	0.819815	0.389351	0.658777	0.608509	KO-WT
Mthfd2	Cd4	-0.362412	6.72235	0.779199	0.390438	0.659834	0.609424	KO-WT
Uqcrb	Cd4	-0.1772	9.12793	0.778587	0.390619	0.659834	0.60956	KO-WT
Ppp3ca	Cd4	0.319313	6.85207	0.774313	0.391893	0.66144	0.61071	KO-WT
Zfp36	Cd4	0.334358	7.48457	0.772691	0.392378	0.661714	0.611187	KO-WT
Rpl14	Cd4	0.106595	11.9129	0.769849	0.39323	0.662061	0.611845	KO-WT
Mrpl20	Cd4	-0.298493	7.27866	0.76677	0.394156	0.662734	0.612722	KO-WT
Ftl1	Cd4	0.282604	11.8462	0.766368	0.394277	0.662734	0.612851	KO-WT
Rpl37a	Cd4	0.0991666	12.8812	0.760931	0.395921	0.663865	0.614195	KO-WT
Pin4	Cd4	-0.250217	7.13401	0.907854	0.395428	0.663865	0.613864	KO-WT
Psmc5	Cd4	0.256346	7.07595	0.76119	0.395843	0.663865	0.614189	KO-WT
Nkg7	Cd4	0.350623	9.42524	0.754539	0.397868	0.666038	0.615796	KO-WT
Trp53	Cd4	0.272076	7.11527	0.755474	0.397582	0.666038	0.615563	KO-WT
Coro2a	Cd4	-0.290945	6.716	0.753456	0.398199	0.666048	0.616116	KO-WT
Clic1	Cd4	-0.14611	9.98432	0.751666	0.398747	0.666421	0.616626	KO-WT
Rtraf	Cd4	0.161574	8.71096	0.748595	0.399691	0.667365	0.617533	KO-WT
Rad21	Cd4	-0.35987	6.61232	0.74771	0.399963	0.667365	0.617663	KO-WT
0610012G03Rik	Cd4	-0.337997	7.17082	0.746593	0.400307	0.667396	0.617956	KO-WT
Klf2	Cd4	0.313543	8.58918	0.744691	0.400895	0.667832	0.618442	KO-WT
Ifi203	Cd4	0.255682	8.61294	0.741299	0.401946	0.668042	0.619368	KO-WT
Stk24	Cd4	-0.238164	7.36946	0.742387	0.401608	0.668042	0.619064	KO-WT
Prkcsh	Cd4	-0.276609	6.84134	0.741127	0.401999	0.668042	0.619424	KO-WT
Dbi	Cd4	-0.196721	8.62018	0.73138	0.405043	0.670047	0.622141	KO-WT
Snx5	Cd4	0.235473	7.8137	0.730433	0.405341	0.670047	0.62238	KO-WT
Atp5e	Cd4	0.150374	9.80605	0.73255	0.404676	0.670047	0.621793	KO-WT
Ttc14	Cd4	0.241622	7.44989	0.729057	0.405774	0.670047	0.622761	KO-WT
Serp1	Cd4	-0.229873	7.91508	0.728342	0.405999	0.670047	0.62295	KO-WT
Ost4	Cd4	-0.198325	8.35384	0.735727	0.403681	0.670047	0.620844	KO-WT
Ech1	Cd4	0.196841	7.72726	0.726832	0.406475	0.670047	0.623398	KO-WT
Cox6b1	Cd4	-0.166962	9.57581	0.727269	0.406337	0.670047	0.62327	KO-WT
Psma4	Cd4	-0.170132	8.31424	0.734084	0.404195	0.670047	0.621316	KO-WT
Map2k3	Cd4	0.264644	6.88441	0.764641	0.404687	0.670047	0.621793	KO-WT
Uqcr11	Cd4	-0.184415	8.81997	0.722396	0.40788	0.671822	0.624797	KO-WT
Prdx1	Cd4	-0.202771	9.74422	0.72032	0.40854	0.671829	0.625468	KO-WT
Ppp1r18	Cd4	-0.210411	7.76454	0.720972	0.408332	0.671829	0.625297	KO-WT
H3f3a	Cd4	0.147962	9.79588	0.707037	0.412802	0.676543	0.629585	KO-WT
Gatad2b	Cd4	0.267744	6.84863	0.707026	0.412806	0.676543	0.629585	KO-WT
Pycard	Cd4	0.171661	8.60419	0.703383	0.413986	0.676543	0.630169	KO-WT
Rwdd1	Cd4	0.181795	8.16252	0.704342	0.413675	0.676543	0.630062	KO-WT
Dok2	Cd4	0.308591	6.76612	0.705802	0.413202	0.676543	0.629809	KO-WT
Cct5	Cd4	0.188733	8.55828	0.703194	0.414048	0.676543	0.630196	KO-WT
Plec	Cd4	-0.28172	6.87302	0.706574	0.412952	0.676543	0.629655	KO-WT
Myl12a	Cd4	-0.159003	9.63985	0.708335	0.412382	0.676543	0.62928	KO-WT
Ndufb4	Cd4	-0.24284	7.69655	0.702139	0.414391	0.676563	0.630538	KO-WT
Cd82	Cd4	-0.200802	8.24742	0.699343	0.415302	0.677511	0.631204	KO-WT
Rtf2	Cd4	0.217124	7.19329	0.73342	0.415983	0.677607	0.631877	KO-WT
Arid4a	Cd4	0.231017	7.13072	0.69714	0.416022	0.677607	0.631877	KO-WT
Trbc2	Cd4	0.186503	9.75164	0.695973	0.416405	0.677691	0.632238	KO-WT
Chrac1	Cd4	-0.259842	6.98363	0.770595	0.41866	0.680281	0.634373	KO-WT
Atp5a1	Cd4	-0.146003	8.69689	0.689343	0.418587	0.680281	0.634306	KO-WT
Cox7b	Cd4	0.148838	9.08937	0.687624	0.419156	0.680548	0.634718	KO-WT
Ndufa8	Cd4	-0.22559	7.62162	0.682117	0.420987	0.682438	0.63635	KO-WT
Hsp90b1	Cd4	0.199691	9.08287	0.682632	0.420815	0.682438	0.636193	KO-WT
Cnih4	Cd4	-0.273032	7.17777	0.674476	0.423547	0.683345	0.638308	KO-WT
Psmb7	Cd4	0.229721	7.82816	0.860168	0.422994	0.683345	0.637817	KO-WT
Trim35	Cd4	0.371484	6.98774	0.676333	0.422923	0.683345	0.63775	KO-WT
Rtn4	Cd4	-0.180616	8.01927	0.674483	0.423545	0.683345	0.638308	KO-WT
Atxn10	Cd4	-0.282922	6.91058	0.677146	0.422649	0.683345	0.637519	KO-WT
Mrps6	Cd4	-0.307725	6.71518	0.675796	0.423103	0.683345	0.637922	KO-WT
Atp6ap1	Cd4	-0.296074	6.82565	0.668979	0.425404	0.684776	0.639965	KO-WT
Lag3	Cd4	0.303815	7.09327	0.667897	0.425771	0.684776	0.640211	KO-WT
Spg21	Cd4	-0.284354	6.79332	0.6679	0.42577	0.684776	0.640211	KO-WT
Rpl27	Cd4	-0.186365	10.9407	0.670495	0.424891	0.684776	0.639411	KO-WT
C1qbp	Cd4	-0.283838	7.17429	0.66522	0.426682	0.685703	0.641143	KO-WT
AA467197	Cd4	0.256569	7.89685	0.66317	0.427381	0.686288	0.641627	KO-WT
Prdx6	Cd4	-0.187672	8.17075	0.65239	0.431088	0.687011	0.644882	KO-WT
Hspa5	Cd4	0.19123	9.0332	0.658971	0.428819	0.687011	0.642799	KO-WT
Ebp	Cd4	0.261231	6.79486	0.655175	0.430125	0.687011	0.643894	KO-WT
Gbp7	Cd4	0.212394	8.00288	0.656082	0.429813	0.687011	0.643595	KO-WT
Luc7l2	Cd4	0.188755	8.11201	0.657	0.429496	0.687011	0.643452	KO-WT
Cct2	Cd4	0.226479	7.67778	0.65307	0.430852	0.687011	0.644738	KO-WT
Rpl30	Cd4	0.125368	11.2625	0.654037	0.430518	0.687011	0.644359	KO-WT
Myh9	Cd4	0.287465	7.06686	0.659928	0.42849	0.687011	0.642475	KO-WT
Srebf2	Cd4	-0.282562	6.69813	0.725215	0.43024	0.687011	0.644003	KO-WT
H2-Q6	Cd4	0.286627	7.33167	0.652111	0.431184	0.687011	0.644994	KO-WT
Golga7	Cd4	-0.265848	6.66413	0.649409	0.432122	0.68786	0.645766	KO-WT
Susd3	Cd4	-0.311351	6.55772	0.648643	0.432388	0.68786	0.645929	KO-WT
S1pr4	Cd4	-0.320625	6.91993	0.642363	0.434582	0.690153	0.647908	KO-WT
Snw1	Cd4	0.236623	7.79614	0.642266	0.434616	0.690153	0.647908	KO-WT
Fermt3	Cd4	0.23447	6.98357	0.650216	0.43484	0.690153	0.648036	KO-WT
Psmd7	Cd4	0.193771	7.4769	0.638989	0.435768	0.691004	0.648692	KO-WT
Srsf5	Cd4	-0.221154	8.13943	0.63723	0.436388	0.691004	0.649312	KO-WT
Atp6v0e	Cd4	0.155858	8.73201	0.637991	0.436119	0.691004	0.649093	KO-WT
Ybx1	Cd4	0.14844	9.89132	0.629221	0.43923	0.693361	0.652003	KO-WT
Tgfb1	Cd4	-0.1957	8.05137	0.630025	0.438944	0.693361	0.651739	KO-WT
Cs	Cd4	0.297448	6.7252	0.630879	0.438639	0.693361	0.651489	KO-WT
Ywhae	Cd4	-0.173434	8.59799	0.629307	0.4392	0.693361	0.651997	KO-WT
Commd3	Cd4	-0.25516	7.04775	0.623974	0.441108	0.694319	0.653799	KO-WT
Capza1	Cd4	0.183386	7.58413	0.625097	0.440706	0.694319	0.653485	KO-WT
Lamtor1	Cd4	0.208262	7.29437	0.650849	0.44045	0.694319	0.653222	KO-WT
Aprt	Cd4	-0.161879	8.72616	0.62374	0.441193	0.694319	0.653883	KO-WT
Ube2n	Cd4	-0.184466	8.01733	0.621651	0.441944	0.694407	0.654552	KO-WT
Dusp1	Cd4	0.21826	9.25177	0.62076	0.442265	0.694407	0.654845	KO-WT
Neat1	Cd4	0.229466	8.37089	0.622595	0.441604	0.694407	0.654239	KO-WT
Tpst2	Cd4	0.235243	7.112	0.618319	0.443147	0.695009	0.65556	KO-WT
Use1	Cd4	-0.169924	8.22034	0.615953	0.444005	0.695009	0.656249	KO-WT
Man2b1	Cd4	0.25453	7.32244	0.616886	0.443666	0.695009	0.655983	KO-WT
Efr3a	Cd4	-0.233591	6.83161	0.642835	0.443934	0.695009	0.656206	KO-WT
Naa50	Cd4	0.229543	7.15748	0.613052	0.44506	0.696128	0.657077	KO-WT
Setd5	Cd4	0.259562	6.70421	0.609186	0.446472	0.697805	0.65834	KO-WT
Ino80b	Cd4	0.359377	6.56227	0.606127	0.447595	0.698675	0.659032	KO-WT
Rab7	Cd4	-0.176914	7.75127	0.605811	0.447711	0.698675	0.659116	KO-WT
Rpl21	Cd4	0.116434	11.7435	0.604291	0.448271	0.699017	0.65942	KO-WT
Ier5	Cd4	-0.219707	7.41006	0.597583	0.450756	0.700287	0.661449	KO-WT
Naa10	Cd4	-0.226432	6.90231	0.618743	0.45182	0.700287	0.662263	KO-WT
Lsm5	Cd4	0.185565	7.59184	0.595219	0.451637	0.700287	0.662115	KO-WT
Rab8b	Cd4	0.291836	7.33846	0.596882	0.451017	0.700287	0.661611	KO-WT
Dek	Cd4	0.146896	8.29226	0.597046	0.450956	0.700287	0.661582	KO-WT
Psmc1	Cd4	-0.249131	6.89948	0.644926	0.45182	0.700287	0.662263	KO-WT
Eif3h	Cd4	-0.121649	9.91012	0.595528	0.451521	0.700287	0.662067	KO-WT
Polr2g	Cd4	-0.204033	7.66658	0.595331	0.451595	0.700287	0.662094	KO-WT
Rbm8a	Cd4	0.210281	8.08126	0.590113	0.453549	0.700606	0.663761	KO-WT
Lamp1	Cd4	0.214227	8.25043	0.590634	0.453353	0.700606	0.663617	KO-WT
Cdv3	Cd4	0.241986	6.7342	0.691545	0.453735	0.700606	0.663872	KO-WT
Arhgap31	Cd4	-0.215208	7.334	0.592134	0.45279	0.700606	0.663198	KO-WT
Cdk2ap2	Cd4	-0.176058	8.71144	0.820538	0.453579	0.700606	0.663764	KO-WT
Gimap7	Cd4	-0.175973	8.6455	0.58074	0.457094	0.704293	0.666587	KO-WT
Erlec1	Cd4	-0.312014	6.6316	0.581311	0.456877	0.704293	0.666515	KO-WT
Ndufv3	Cd4	-0.148496	8.71221	0.580582	0.457154	0.704293	0.666587	KO-WT
Nrd1	Cd4	0.322216	6.70452	0.576562	0.458689	0.705596	0.667879	KO-WT
Polr2j	Cd4	-0.209917	7.43202	0.68357	0.458372	0.705596	0.667559	KO-WT
Sdcbp	Cd4	0.219812	8.40825	0.569334	0.46147	0.709182	0.67038	KO-WT
Akr1a1	Cd4	-0.185377	8.3158	0.568176	0.461919	0.709182	0.670767	KO-WT
Sri	Cd4	-0.137429	8.68744	0.567814	0.462059	0.709182	0.670869	KO-WT
Zranb2	Cd4	0.232983	6.96999	0.565454	0.462975	0.709872	0.671548	KO-WT
Hcls1	Cd4	-0.176068	8.01158	0.564127	0.463491	0.709872	0.671807	KO-WT
Snhg9	Cd4	0.278269	7.15661	0.563983	0.463547	0.709872	0.67181	KO-WT
Ddx39	Cd4	-0.298502	7.06922	0.56195	0.464341	0.710556	0.672354	KO-WT
Chchd3	Cd4	0.264696	6.70226	0.559426	0.465328	0.711536	0.673212	KO-WT
Ngdn	Cd4	0.374953	6.44056	0.553083	0.467827	0.714823	0.675149	KO-WT
Gmfg	Cd4	0.16251	8.91727	0.549742	0.469152	0.716313	0.676333	KO-WT
Pomp	Cd4	-0.160376	8.68266	0.54886	0.469503	0.716315	0.676552	KO-WT
Tpm4	Cd4	-0.155498	8.27968	0.545165	0.470977	0.71803	0.677436	KO-WT
H2afj	Cd4	0.150247	8.43449	0.534457	0.475295	0.720921	0.680786	KO-WT
Trir	Cd4	-0.152187	8.21248	0.534786	0.475161	0.720921	0.680717	KO-WT
Mrps16	Cd4	-0.193481	7.65164	0.534486	0.475283	0.720921	0.680786	KO-WT
Atp5l	Cd4	-0.117935	10.0363	0.536908	0.474301	0.720921	0.680135	KO-WT
Coa3	Cd4	-0.239557	6.99615	0.535214	0.474987	0.720921	0.680636	KO-WT
Snx6	Cd4	0.239159	6.92371	0.535565	0.474845	0.720921	0.680553	KO-WT
Calm2	Cd4	-0.131776	9.2409	0.534355	0.475336	0.720921	0.680801	KO-WT
Adh5	Cd4	0.228109	6.81734	0.548103	0.475851	0.721167	0.681241	KO-WT
Mrpl15	Cd4	-0.267116	6.70829	0.5319	0.476336	0.721369	0.681552	KO-WT
Arf6	Cd4	-0.187329	7.92793	0.530683	0.476833	0.721588	0.681865	KO-WT
Psmd4	Cd4	0.179144	8.00402	0.529675	0.477245	0.721679	0.68227	KO-WT
Sat1	Cd4	0.162494	8.61709	0.527587	0.478101	0.72244	0.682907	KO-WT
Slirp	Cd4	-0.219784	7.67219	0.523081	0.479956	0.724709	0.68468	KO-WT
Tmed7	Cd4	-0.229023	6.72713	0.533912	0.480524	0.725031	0.685286	KO-WT
Ppp4c	Cd4	-0.186729	7.83623	0.688811	0.481	0.725216	0.685761	KO-WT
Pcif1	Cd4	-0.282244	6.75231	0.517694	0.48219	0.725668	0.686744	KO-WT
Sh3kbp1	Cd4	0.205765	6.98775	0.515585	0.48307	0.725668	0.687476	KO-WT
Aes	Cd4	-0.128083	8.62677	0.517916	0.482098	0.725668	0.686734	KO-WT
Eif4a2	Cd4	0.196943	7.95781	0.515963	0.482912	0.725668	0.687404	KO-WT
Ostf1	Cd4	0.182087	8.48937	0.517021	0.482471	0.725668	0.687015	KO-WT
Pnrc1	Cd4	0.137363	8.47968	0.522744	0.484305	0.726989	0.688507	KO-WT
Atp6v1d	Cd4	-0.218256	7.10453	0.511737	0.484682	0.727024	0.688717	KO-WT
Wtap	Cd4	0.222983	6.8544	0.509311	0.485703	0.728022	0.689504	KO-WT
Ufc1	Cd4	0.215545	7.03473	0.63882	0.488566	0.728582	0.691794	KO-WT
Orai1	Cd4	0.217657	6.9243	0.503984	0.487959	0.728582	0.691318	KO-WT
Hnrnpl	Cd4	0.196134	7.32345	0.565938	0.487524	0.728582	0.691162	KO-WT
Copb1	Cd4	0.231742	6.87945	0.506791	0.486768	0.728582	0.690385	KO-WT
Stk11	Cd4	-0.224282	6.81727	0.55025	0.488395	0.728582	0.691665	KO-WT
Rpl29	Cd4	-0.140481	10.7485	0.502751	0.488483	0.728582	0.691702	KO-WT
Tbca	Cd4	-0.164068	8.59198	0.504112	0.487904	0.728582	0.691318	KO-WT
Gimap9	Cd4	0.205302	7.99374	0.500326	0.489518	0.72947	0.692672	KO-WT
Smc4	Cd4	-0.171852	7.77014	0.498775	0.490182	0.729929	0.693132	KO-WT
Hnrnpa3	Cd4	0.146625	8.72396	0.495728	0.49149	0.730477	0.694335	KO-WT
Chic2	Cd4	-0.244663	7.09919	0.495637	0.491529	0.730477	0.694355	KO-WT
Ccdc59	Cd4	-0.213565	6.84458	0.589125	0.491976	0.730477	0.694615	KO-WT
Zdhhc20	Cd4	-0.210485	7.19858	0.495168	0.491731	0.730477	0.694492	KO-WT
Tsc22d3	Cd4	0.163294	7.89787	0.491399	0.493359	0.732001	0.695623	KO-WT
Metap2	Cd4	-0.155553	7.97395	0.490546	0.493729	0.73202	0.69594	KO-WT
Pdcd10	Cd4	0.1929	7.4399	0.487498	0.495055	0.733454	0.697044	KO-WT
Sfr1	Cd4	-0.196233	7.79007	0.484704	0.496275	0.734731	0.697927	KO-WT
Slc16a3	Cd4	0.188166	7.74832	0.48329	0.496895	0.735117	0.698512	KO-WT
Fbxw2	Cd4	-0.211913	6.92955	0.500729	0.498515	0.736509	0.699593	KO-WT
Capza2	Cd4	-0.1639	8.57987	0.642368	0.498554	0.736509	0.699593	KO-WT
Il10rb	Cd4	-0.24312	6.92667	0.477037	0.499652	0.737258	0.70057	KO-WT
Mydgf	Cd4	0.251169	6.97492	0.476745	0.499781	0.737258	0.700658	KO-WT
Ufm1	Cd4	-0.240754	6.80186	0.467191	0.504047	0.738638	0.704168	KO-WT
Hopx	Cd4	-0.197762	7.46424	0.469843	0.502857	0.738638	0.703263	KO-WT
Snrnp27	Cd4	0.184153	7.51992	0.470308	0.502648	0.738638	0.703135	KO-WT
Napa	Cd4	-0.221969	7.00475	0.579346	0.504321	0.738638	0.704399	KO-WT
Nucb1	Cd4	0.23166	7.00251	0.469427	0.503043	0.738638	0.703397	KO-WT
Fus	Cd4	0.175337	8.04889	0.467932	0.503714	0.738638	0.703834	KO-WT
Izumo1r	Cd4	-0.202115	7.55694	0.471853	0.501957	0.738638	0.702538	KO-WT
Atp5g2	Cd4	0.120066	9.45783	0.470815	0.502422	0.738638	0.702934	KO-WT
Gtf2h5	Cd4	0.165105	7.63185	0.468702	0.503368	0.738638	0.703623	KO-WT
Rtn3	Cd4	-0.203857	7.27686	0.468118	0.503631	0.738638	0.703832	KO-WT
Exosc8	Cd4	-0.202841	7.01756	0.493934	0.506982	0.740417	0.706257	KO-WT
1110004F10Rik	Cd4	0.193017	7.69901	0.462675	0.506087	0.740417	0.705632	KO-WT
Adprh	Cd4	-0.189273	7.03419	0.519373	0.506982	0.740417	0.706257	KO-WT
Uqcrh	Cd4	0.109255	10.1556	0.458885	0.507809	0.740883	0.706809	KO-WT
Gltp	Cd4	-0.229789	6.91332	0.455227	0.509482	0.740883	0.707863	KO-WT
Cd27	Cd4	-0.176423	8.11156	0.456844	0.508742	0.740883	0.707509	KO-WT
Manf	Cd4	-0.137841	8.15415	0.456056	0.509102	0.740883	0.707687	KO-WT
Cdc42se2	Cd4	0.181632	7.72176	0.457591	0.5084	0.740883	0.707239	KO-WT
Baz1a	Cd4	0.220408	6.87241	0.455754	0.50924	0.740883	0.707687	KO-WT
Il2rg	Cd4	0.140304	8.43797	0.448782	0.512453	0.742916	0.710116	KO-WT
Sarnp	Cd4	0.170378	7.47937	0.449639	0.512056	0.742916	0.709831	KO-WT
Rala	Cd4	-0.229527	7.02975	0.448331	0.512662	0.742916	0.710302	KO-WT
Sptssa	Cd4	-0.17713	7.26702	0.448292	0.512681	0.742916	0.710302	KO-WT
Gimap1	Cd4	-0.132738	9.03104	0.446643	0.513446	0.743499	0.710813	KO-WT
Eif2s1	Cd4	-0.190378	7.13781	0.562597	0.514115	0.743942	0.711432	KO-WT
Chmp2a	Cd4	-0.16456	8.27341	0.443126	0.515087	0.744823	0.712148	KO-WT
Serpina3g	Cd4	-0.190782	8.59085	0.440478	0.516328	0.74609	0.713053	KO-WT
Psmb4	Cd4	-0.173707	7.87686	0.437394	0.517781	0.74722	0.714255	KO-WT
Txndc17	Cd4	-0.178198	7.99986	0.56242	0.518186	0.74722	0.714589	KO-WT
Smdt1	Cd4	-0.130738	8.35858	0.434038	0.51937	0.748375	0.715599	KO-WT
Ndufs3	Cd4	0.197655	7.2733	0.432638	0.520036	0.748596	0.716127	KO-WT
Eif4b	Cd4	-0.225469	6.93318	0.431412	0.52062	0.748596	0.716604	KO-WT
mt-Co1	Cd4	0.103302	12.4032	0.431666	0.520499	0.748596	0.71648	KO-WT
Nucks1	Cd4	-0.191658	7.26169	0.50848	0.521962	0.749513	0.717426	KO-WT
Mrps17	Cd4	-0.290462	6.91221	0.428549	0.521989	0.749513	0.717426	KO-WT
Tomm5	Cd4	-0.192366	7.7782	0.425372	0.523515	0.750424	0.71861	KO-WT
Psmc4	Cd4	-0.184638	7.29754	0.426462	0.522991	0.750424	0.718301	KO-WT
Dap	Cd4	-0.166581	7.98287	0.424943	0.523722	0.750424	0.718858	KO-WT
Cd3e	Cd4	-0.145762	8.89654	0.423918	0.524217	0.750508	0.719326	KO-WT
Npm3	Cd4	0.215767	7.44309	0.423305	0.524513	0.750508	0.71954	KO-WT
Hdgf	Cd4	-0.176025	7.24134	0.418686	0.526755	0.750679	0.720991	KO-WT
Ubc	Cd4	0.117637	9.44318	0.420342	0.52595	0.750679	0.720445	KO-WT
Ikbkb	Cd4	0.219627	7.04136	0.421252	0.525507	0.750679	0.720272	KO-WT
Eapp	Cd4	-0.210754	6.93012	0.422123	0.525085	0.750679	0.71994	KO-WT
Rpl37	Cd4	0.0900191	12.7372	0.419319	0.526447	0.750679	0.720834	KO-WT
Ddx39b	Cd4	-0.189833	7.32408	0.418778	0.526831	0.750679	0.720991	KO-WT
Tprgl	Cd4	-0.197824	7.37864	0.416585	0.527781	0.75151	0.721655	KO-WT
Sla	Cd4	0.18381	7.66236	0.415575	0.528276	0.751692	0.722084	KO-WT
Srsf9	Cd4	-0.213989	6.71644	0.419046	0.528905	0.752066	0.722553	KO-WT
Rbm7	Cd4	-0.203958	6.88247	0.412884	0.529597	0.752527	0.723188	KO-WT
Selenok	Cd4	-0.142005	8.66685	0.410098	0.530972	0.753325	0.724137	KO-WT
Rpl38	Cd4	0.0970897	12.066	0.409512	0.531262	0.753325	0.724389	KO-WT
Rpl3	Cd4	-0.0791978	11.8161	0.410263	0.53089	0.753325	0.724088	KO-WT
Txndc9	Cd4	0.161672	7.12438	0.406185	0.532914	0.754102	0.725547	KO-WT
Ndufaf8	Cd4	-0.248504	6.90636	0.406955	0.532531	0.754102	0.725376	KO-WT
Sub1	Cd4	0.134353	10.0006	0.406331	0.532841	0.754102	0.725539	KO-WT
Rps14	Cd4	0.0713077	12.8579	0.405333	0.533339	0.754183	0.725858	KO-WT
Cops4	Cd4	-0.209731	6.67509	0.40381	0.534099	0.754738	0.726378	KO-WT
Rbbp6	Cd4	-0.239114	6.6908	0.40169	0.535161	0.755197	0.727178	KO-WT
Dpysl2	Cd4	0.218305	6.67431	0.482344	0.534867	0.755197	0.726967	KO-WT
Yy1	Cd4	0.194838	6.89694	0.400579	0.535719	0.755464	0.72759	KO-WT
Sp110	Cd4	0.188616	7.39155	0.397943	0.537049	0.755971	0.728487	KO-WT
Cd69	Cd4	0.172078	7.52254	0.397671	0.537186	0.755971	0.728568	KO-WT
Slc38a2	Cd4	0.1676	7.9575	0.397908	0.537066	0.755971	0.72849	KO-WT
Dazap1	Cd4	-0.243016	7.07667	0.396686	0.537684	0.756153	0.728978	KO-WT
Sh3bgrl3	Cd4	0.0920886	10.8468	0.39541	0.538331	0.756194	0.729504	KO-WT
Vps29	Cd4	-0.160978	7.59186	0.412296	0.538452	0.756194	0.729572	KO-WT
Ndufa1	Cd4	0.152336	8.02318	0.496408	0.539851	0.756213	0.730353	KO-WT
Psmb2	Cd4	-0.144418	8.41237	0.39423	0.538931	0.756213	0.729863	KO-WT
Eif3i	Cd4	0.140661	8.47822	0.390699	0.540733	0.756213	0.730885	KO-WT
Ssu72	Cd4	-0.166069	7.72027	0.387926	0.542156	0.756213	0.73188	KO-WT
Mtpn	Cd4	0.1964	7.13925	0.391646	0.540248	0.756213	0.730553	KO-WT
Calm3	Cd4	0.150294	8.10083	0.388831	0.54169	0.756213	0.731612	KO-WT
Arhgef1	Cd4	-0.137681	8.38587	0.392093	0.54002	0.756213	0.730376	KO-WT
Anapc13	Cd4	-0.172378	7.66898	0.494204	0.540888	0.756213	0.730964	KO-WT
Pcnp	Cd4	0.204376	6.94035	0.38942	0.541388	0.756213	0.731351	KO-WT
Ndufa2	Cd4	-0.123912	9.2459	0.388491	0.541865	0.756213	0.731706	KO-WT
Rabgap1l	Cd4	0.212294	6.82909	0.386505	0.542887	0.756548	0.732467	KO-WT
Dstn	Cd4	0.194585	7.0905	0.425791	0.543482	0.756548	0.732879	KO-WT
Sys1	Cd4	-0.167915	7.77336	0.385311	0.543504	0.756548	0.732888	KO-WT
Polr2i	Cd4	-0.191852	6.90176	0.4243	0.544035	0.756774	0.733316	KO-WT
Mrpl13	Cd4	0.208456	6.73603	0.384558	0.546115	0.759152	0.734871	KO-WT
Tbrg1	Cd4	-0.166487	7.58237	0.379304	0.546626	0.759347	0.735195	KO-WT
Rnpep	Cd4	0.193608	6.74949	0.374152	0.549331	0.761271	0.737199	KO-WT
Psmb10	Cd4	0.130704	8.35128	0.375318	0.548717	0.761271	0.736804	KO-WT
Higd1a	Cd4	-0.121841	8.99949	0.374907	0.548933	0.761271	0.736912	KO-WT
Ywhaq	Cd4	-0.130891	8.53894	0.373305	0.549778	0.761271	0.737428	KO-WT
Coro1b	Cd4	0.161821	7.76655	0.373133	0.549869	0.761271	0.737501	KO-WT
Aamp	Cd4	0.211501	7.35323	0.37039	0.551323	0.76174	0.738652	KO-WT
Emc10	Cd4	-0.16796	7.01589	0.402127	0.550983	0.76174	0.738341	KO-WT
Myl6	Cd4	-0.0961408	10.5428	0.370822	0.551094	0.76174	0.738448	KO-WT
Idh3b	Cd4	0.201598	7.10564	0.369609	0.551738	0.7618	0.738878	KO-WT
Swi5	Cd4	0.140655	8.18082	0.365032	0.554184	0.762707	0.740704	KO-WT
Psma7	Cd4	-0.118321	9.32003	0.363008	0.555272	0.762707	0.741344	KO-WT
Ndufb5	Cd4	-0.124087	8.01899	0.362821	0.555373	0.762707	0.741425	KO-WT
Eef2	Cd4	0.0942318	10.4851	0.363839	0.554825	0.762707	0.741107	KO-WT
Lcp1	Cd4	0.113768	9.09327	0.363875	0.554806	0.762707	0.741102	KO-WT
Cd3d	Cd4	-0.118741	9.86036	0.366955	0.553154	0.762707	0.740112	KO-WT
Phf5a	Cd4	-0.187485	7.08123	0.423886	0.554929	0.762707	0.741183	KO-WT
Ap3s1	Cd4	-0.178392	7.26212	0.363067	0.555241	0.762707	0.741344	KO-WT
Ctbp1	Cd4	-0.202788	7.04957	0.360546	0.556601	0.763027	0.74251	KO-WT
Tmem14c	Cd4	0.174369	7.60427	0.361068	0.556319	0.763027	0.742356	KO-WT
mt-Co2	Cd4	0.103834	11.6934	0.360321	0.556723	0.763027	0.742525	KO-WT
Ctsz	Cd4	0.17815	8.8547	0.357974	0.557997	0.764262	0.743477	KO-WT
Cox4i1	Cd4	-0.0858016	10.4528	0.356261	0.55893	0.76457	0.744186	KO-WT
H2afy	Cd4	0.131249	7.85257	0.383161	0.560007	0.76457	0.744915	KO-WT
Snu13	Cd4	-0.129745	8.12713	0.354624	0.559825	0.76457	0.744776	KO-WT
Ppp1r11	Cd4	-0.189941	7.18414	0.40058	0.559994	0.76457	0.744915	KO-WT
Ndfip1	Cd4	-0.206548	7.33489	0.354145	0.560087	0.76457	0.745001	KO-WT
Rpl35	Cd4	-0.150188	10.8902	0.351294	0.561654	0.766198	0.746277	KO-WT
Paip2	Cd4	-0.119671	8.20485	0.349742	0.562511	0.766856	0.746836	KO-WT
Cd5	Cd4	0.155919	7.6796	0.348504	0.563196	0.767279	0.747269	KO-WT
Ywhaz	Cd4	0.166937	7.67351	0.347322	0.563851	0.767661	0.747766	KO-WT
Stat1	Cd4	0.150265	9.06718	0.34643	0.564347	0.767827	0.748237	KO-WT
Lbr	Cd4	-0.197801	6.82762	0.342065	0.566785	0.77049	0.749976	KO-WT
Srsf7	Cd4	-0.142929	7.35709	0.343565	0.567693	0.770843	0.75074	KO-WT
Pole4	Cd4	-0.176808	7.40938	0.337168	0.569546	0.772848	0.752011	KO-WT
Mrps18c	Cd4	-0.203946	7.05518	0.335663	0.5704	0.773494	0.752661	KO-WT
Fuca1	Cd4	0.17087	6.89369	0.33364	0.571552	0.774032	0.7536	KO-WT
Rnh1	Cd4	-0.166265	7.47427	0.341719	0.571436	0.774032	0.753488	KO-WT
Llph	Cd4	0.140443	7.61567	0.332409	0.572255	0.774472	0.754071	KO-WT
Tmco1	Cd4	0.161478	7.12435	0.330164	0.573542	0.775308	0.754904	KO-WT
Cited2	Cd4	0.164079	7.01663	0.400987	0.57363	0.775308	0.754948	KO-WT
Pdcd6	Cd4	0.152177	7.54361	0.32678	0.575494	0.777315	0.756446	KO-WT
Mrps36	Cd4	-0.214537	7.00161	0.324922	0.576571	0.778256	0.757259	KO-WT
Chchd1	Cd4	0.19297	6.94328	0.323683	0.577291	0.778716	0.757915	KO-WT
Psmd2	Cd4	0.160695	7.06588	0.323023	0.577676	0.778722	0.758219	KO-WT
Cops9	Cd4	-0.128398	8.28916	0.374418	0.579294	0.780391	0.75936	KO-WT
Csnk2a1	Cd4	0.210681	6.7025	0.31784	0.580714	0.78179	0.760502	KO-WT
Xaf1	Cd4	0.154051	7.31765	0.316462	0.581528	0.782371	0.761033	KO-WT
Selenoh	Cd4	-0.159826	7.53691	0.314609	0.582625	0.783333	0.76185	KO-WT
Ptma	Cd4	-0.0844443	11.3202	0.313178	0.583476	0.783962	0.762526	KO-WT
Aplp2	Cd4	0.200588	6.93434	0.31226	0.584022	0.784182	0.762928	KO-WT
Atp6v1g1	Cd4	0.140454	8.62172	0.310592	0.585019	0.784492	0.763366	KO-WT
P4ha1	Cd4	-0.18688	7.32748	0.311215	0.584646	0.784492	0.763265	KO-WT
Mkrn1	Cd4	-0.17207	7.22487	0.303684	0.589184	0.789561	0.766082	KO-WT
Suclg1	Cd4	-0.239615	6.74541	0.302418	0.589955	0.790076	0.766432	KO-WT
Itgb2	Cd4	0.13053	7.93749	0.298402	0.592412	0.792849	0.768089	KO-WT
Cd6	Cd4	-0.153269	7.69832	0.297749	0.592813	0.792868	0.768319	KO-WT
Gabarap	Cd4	-0.0975304	9.28599	0.295363	0.594286	0.794319	0.769415	KO-WT
Cr1l	Cd4	0.161794	6.90846	0.34437	0.596707	0.79548	0.771258	KO-WT
Ly6a	Cd4	-0.0817393	11.1901	0.291675	0.596577	0.79548	0.771173	KO-WT
Prr13	Cd4	-0.138128	8.81196	0.291691	0.596566	0.79548	0.771173	KO-WT
Zfand5	Cd4	-0.174669	7.02565	0.292047	0.596344	0.79548	0.771165	KO-WT
1700020I14Rik	Cd4	-0.206391	7.15374	0.288795	0.598378	0.79719	0.772586	KO-WT
Ap2s1	Cd4	-0.137445	8.11702	0.284846	0.600869	0.797226	0.774392	KO-WT
Trim12c	Cd4	0.194159	6.79137	0.281987	0.602685	0.797226	0.77569	KO-WT
Cdipt	Cd4	-0.178353	6.86111	0.282607	0.602291	0.797226	0.775423	KO-WT
Cstb	Cd4	-0.126047	9.12085	0.286543	0.599796	0.797226	0.773624	KO-WT
Map2k2	Cd4	0.129529	7.82392	0.285675	0.600344	0.797226	0.773935	KO-WT
Lsm1	Cd4	-0.189742	6.68662	0.287334	0.599297	0.797226	0.773258	KO-WT
Cltc	Cd4	0.189074	6.94377	0.281998	0.602679	0.797226	0.77569	KO-WT
Mcrip1	Cd4	0.196637	7.09443	0.284359	0.601177	0.797226	0.774655	KO-WT
Cenpx	Cd4	-0.176011	7.08109	0.31776	0.600013	0.797226	0.773738	KO-WT
Ndufb9	Cd4	-0.127046	8.64548	0.282703	0.60223	0.797226	0.775373	KO-WT
Zcrb1	Cd4	0.147904	7.627	0.283163	0.601937	0.797226	0.775155	KO-WT
Phb2	Cd4	-0.132214	7.70872	0.279943	0.603992	0.798261	0.776571	KO-WT
Nap1l4	Cd4	0.196898	6.56942	0.27882	0.604712	0.79836	0.777087	KO-WT
Elavl1	Cd4	-0.152325	7.26898	0.285135	0.606446	0.800133	0.778343	KO-WT
Ciapin1	Cd4	-0.216973	6.85354	0.27387	0.607909	0.801549	0.779391	KO-WT
Coro1a	Cd4	0.0837527	10.2395	0.271141	0.609689	0.803378	0.78079	KO-WT
Psmc2	Cd4	-0.185096	7.23872	0.268638	0.61133	0.805023	0.782037	KO-WT
Rilpl2	Cd4	-0.172924	7.25988	0.267276	0.612228	0.805687	0.782646	KO-WT
Nono	Cd4	-0.119934	7.59045	0.280385	0.612728	0.805827	0.782825	KO-WT
Ndufb3	Cd4	-0.13472	7.87264	0.296311	0.613831	0.806713	0.783629	KO-WT
Trim30a	Cd4	-0.141439	7.61748	0.264315	0.614188	0.806713	0.783918	KO-WT
Nop56	Cd4	-0.198477	7.28044	0.263058	0.615025	0.806748	0.78459	KO-WT
Mfsd14a	Cd4	0.236475	6.56922	0.262501	0.615397	0.806748	0.78485	KO-WT
Zfand6	Cd4	-0.114363	7.65348	0.263262	0.614889	0.806748	0.784458	KO-WT
Cct8	Cd4	0.137751	8.07804	0.261883	0.61581	0.806774	0.785122	KO-WT
Wbp11	Cd4	0.209237	6.74582	0.260876	0.616484	0.80714	0.785676	KO-WT
Kxd1	Cd4	-0.143686	6.93942	0.258182	0.618295	0.808995	0.786953	KO-WT
Selenof	Cd4	-0.11459	8.16212	0.255637	0.620018	0.810444	0.788192	KO-WT
Selenow	Cd4	-0.0917934	9.33443	0.255379	0.620193	0.810444	0.788323	KO-WT
Snhg6	Cd4	0.149561	6.94715	0.254188	0.621003	0.810691	0.788773	KO-WT
Uba1	Cd4	0.16495	6.80841	0.308503	0.62157	0.810691	0.789168	KO-WT
Ccr2	Cd4	0.138085	8.3597	0.253773	0.621286	0.810691	0.78898	KO-WT
Snrpb2	Cd4	0.125373	8.03086	0.252256	0.622323	0.811158	0.789738	KO-WT
Idh3g	Cd4	-0.171615	6.81202	0.250711	0.623383	0.812023	0.790518	KO-WT
Map1lc3b	Cd4	-0.107373	8.71295	0.249034	0.624538	0.81301	0.791208	KO-WT
Pfkp	Cd4	-0.169477	7.78203	0.246459	0.626321	0.814813	0.792377	KO-WT
Dnajc8	Cd4	-0.115878	8.20354	0.24549	0.626995	0.815173	0.792791	KO-WT
2010111I01Rik	Cd4	0.17143	6.92327	0.244108	0.627959	0.815909	0.79355	KO-WT
Trappc3	Cd4	0.181511	6.59876	0.239126	0.631464	0.818634	0.795964	KO-WT
Ociad1	Cd4	0.14912	7.0563	0.273037	0.631655	0.818634	0.796127	KO-WT
Etf1	Cd4	0.149558	6.8555	0.261261	0.631117	0.818634	0.795794	KO-WT
Cd3g	Cd4	-0.136526	10.2114	0.236451	0.633365	0.819855	0.79688	KO-WT
Klf6	Cd4	0.117564	8.77008	0.236406	0.633397	0.819855	0.796892	KO-WT
Mob4	Cd4	-0.160453	6.68419	0.294207	0.634149	0.82031	0.797338	KO-WT
Mob1a	Cd4	0.15386	6.95839	0.232559	0.636154	0.822385	0.798706	KO-WT
Mrpl21	Cd4	-0.203033	6.82237	0.231026	0.637261	0.823297	0.799508	KO-WT
Ptp4a1	Cd4	0.169019	6.80935	0.228888	0.638812	0.823676	0.800647	KO-WT
Atp11b	Cd4	0.126265	7.21653	0.22891	0.638796	0.823676	0.800647	KO-WT
Baz1b	Cd4	0.179228	6.73944	0.229281	0.638526	0.823676	0.800383	KO-WT
Ddx17	Cd4	0.15818	6.96118	0.228406	0.639163	0.823676	0.800951	KO-WT
Mrpl54	Cd4	-0.108859	7.78642	0.227232	0.64002	0.824262	0.80176	KO-WT
Cd28	Cd4	-0.101814	8.23899	0.223379	0.642851	0.824819	0.803786	KO-WT
H13	Cd4	-0.138068	7.88266	0.225432	0.641339	0.824819	0.802795	KO-WT
Ndufb6	Cd4	-0.136392	7.76618	0.224791	0.64181	0.824819	0.803154	KO-WT
Fip1l1	Cd4	-0.152693	6.89716	0.266264	0.6421	0.824819	0.803309	KO-WT
Tmem208	Cd4	0.128705	7.14189	0.224611	0.641942	0.824819	0.803192	KO-WT
Hsbp1	Cd4	-0.124232	7.7386	0.223356	0.642868	0.824819	0.803786	KO-WT
Timm10b	Cd4	0.123914	7.59692	0.22015	0.645247	0.826846	0.805551	KO-WT
Ralbp1	Cd4	-0.140611	7.61542	0.220139	0.645255	0.826846	0.805551	KO-WT
Adgre5	Cd4	0.149459	7.12763	0.218395	0.646558	0.827998	0.806611	KO-WT
mt-Nd2	Cd4	0.098299	9.56117	0.216877	0.647698	0.82894	0.807445	KO-WT
Fgl2	Cd4	-0.112469	8.05351	0.216127	0.648262	0.829144	0.807833	KO-WT
Marc2	Cd4	0.153394	7.16169	0.212098	0.651317	0.829427	0.809833	KO-WT
Crlf2	Cd4	-0.128684	7.82059	0.276142	0.649965	0.829427	0.809093	KO-WT
Rrp1	Cd4	-0.146845	7.20197	0.232735	0.64948	0.829427	0.80871	KO-WT
Esd	Cd4	0.110502	8.17995	0.212159	0.65127	0.829427	0.809833	KO-WT
Sugt1	Cd4	0.110089	7.63334	0.21406	0.649825	0.829427	0.809002	KO-WT
Canx	Cd4	-0.115767	7.72821	0.242269	0.650921	0.829427	0.809694	KO-WT
Zfp622	Cd4	0.139002	6.95162	0.212222	0.651222	0.829427	0.809833	KO-WT
Taldo1	Cd4	-0.108068	8.15078	0.210983	0.652168	0.829996	0.810404	KO-WT
Cdc42se1	Cd4	0.187627	7.03125	0.207978	0.654477	0.832417	0.812011	KO-WT
Set	Cd4	0.0988117	8.32802	0.207306	0.654996	0.832561	0.812279	KO-WT
Vasp	Cd4	0.0943142	8.52461	0.204967	0.656811	0.83435	0.81318	KO-WT
Stap1	Cd4	0.152576	6.77038	0.203332	0.658087	0.834957	0.813904	KO-WT
Cisd1	Cd4	-0.163686	6.72341	0.202401	0.658817	0.834957	0.814254	KO-WT
Rab11b	Cd4	-0.116968	7.26958	0.20227	0.658919	0.834957	0.814317	KO-WT
Taf6l	Cd4	-0.151432	7.35696	0.202424	0.658799	0.834957	0.814253	KO-WT
Wdr89	Cd4	0.175945	7.38588	0.201345	0.659647	0.835048	0.814902	KO-WT
Litaf	Cd4	-0.168245	7.16161	0.201142	0.659806	0.835048	0.814951	KO-WT
Smc6	Cd4	0.127298	7.50619	0.199962	0.660737	0.83571	0.815429	KO-WT
Ctsa	Cd4	0.124624	7.26817	0.198375	0.661995	0.835841	0.816426	KO-WT
Ubash3b	Cd4	0.137527	6.69384	0.198362	0.662005	0.835841	0.816426	KO-WT
Rpl24	Cd4	0.0542592	11.8704	0.198263	0.662084	0.835841	0.816452	KO-WT
Pold4	Cd4	0.116807	7.36326	0.197774	0.662472	0.835841	0.816713	KO-WT
Psmb9	Cd4	0.0830235	8.71199	0.196189	0.663736	0.83692	0.817509	KO-WT
Mrpl57	Cd4	-0.137633	7.13926	0.1951	0.664609	0.83715	0.817975	KO-WT
Gpsm3	Cd4	0.099011	8.14709	0.194941	0.664736	0.83715	0.818047	KO-WT
Rabac1	Cd4	0.108064	8.58455	0.194083	0.665425	0.837504	0.818455	KO-WT
Glud1	Cd4	0.156763	7.07019	0.19305	0.666258	0.837997	0.818974	KO-WT
Lbh	Cd4	-0.17566	7.00251	0.192583	0.666635	0.837997	0.819165	KO-WT
Rab8a	Cd4	-0.125561	7.44409	0.191396	0.667597	0.838691	0.819874	KO-WT
Alkbh5	Cd4	0.141866	6.79485	0.193266	0.668078	0.838781	0.82018	KO-WT
Eif4g1	Cd4	0.150809	6.92707	0.190101	0.66865	0.838986	0.820538	KO-WT
Cdc42	Cd4	0.0803533	9.62753	0.188268	0.670147	0.840253	0.82161	KO-WT
Cdc37	Cd4	0.0924838	8.01225	0.187863	0.67048	0.840253	0.821782	KO-WT
Nop53	Cd4	0.0797314	9.22125	0.18199	0.675345	0.845833	0.824913	KO-WT
Eif4e2	Cd4	0.139451	7.32197	0.180162	0.676878	0.847147	0.825886	KO-WT
Emg1	Cd4	-0.0964836	8.03443	0.179264	0.677635	0.847147	0.826347	KO-WT
Dph3	Cd4	0.127002	6.83079	0.186024	0.677314	0.847147	0.826151	KO-WT
Rap1a	Cd4	-0.0855393	8.21524	0.176397	0.680066	0.849668	0.828276	KO-WT
Atp5g1	Cd4	-0.0970225	8.82958	0.175715	0.680648	0.849876	0.828504	KO-WT
Grina	Cd4	0.136705	6.94119	0.174003	0.682114	0.851189	0.829362	KO-WT
Mlec	Cd4	0.180462	6.5438	0.1729	0.683063	0.851336	0.829968	KO-WT
Puf60	Cd4	-0.112522	7.38004	0.173289	0.682727	0.851336	0.829819	KO-WT
Cd247	Cd4	0.132392	7.48156	0.229317	0.684007	0.851418	0.830518	KO-WT
Arl6ip5	Cd4	-0.0823578	8.30561	0.171382	0.684375	0.851418	0.830674	KO-WT
Psma1	Cd4	-0.0835931	8.12221	0.171443	0.684322	0.851418	0.830661	KO-WT
Polr2m	Cd4	0.144033	6.89772	0.170817	0.684865	0.851511	0.831042	KO-WT
Psip1	Cd4	0.11648	7.21627	0.167323	0.687918	0.853935	0.832909	KO-WT
Sdhd	Cd4	-0.128517	6.97448	0.167154	0.688066	0.853935	0.832922	KO-WT
Bola2	Cd4	-0.098425	8.03885	0.165883	0.689186	0.854434	0.833584	KO-WT
Psmb8	Cd4	0.0664451	10.4139	0.165752	0.689302	0.854434	0.833668	KO-WT
Celf2	Cd4	0.105669	8.23653	0.161309	0.693261	0.855072	0.835896	KO-WT
Wls	Cd4	0.136016	7.20607	0.160035	0.694407	0.855072	0.836562	KO-WT
Ndufa3	Cd4	-0.0779287	8.69256	0.161095	0.693452	0.855072	0.835968	KO-WT
Snrpd3	Cd4	-0.100297	7.93614	0.163899	0.690945	0.855072	0.834615	KO-WT
Dgka	Cd4	-0.129913	6.71935	0.169431	0.691701	0.855072	0.835024	KO-WT
Mrpl27	Cd4	-0.136793	6.82911	0.185892	0.69388	0.855072	0.836222	KO-WT
Mien1	Cd4	-0.116389	7.4797	0.198273	0.693623	0.855072	0.836042	KO-WT
Zcchc9	Cd4	0.12305	7.018	0.160677	0.693829	0.855072	0.836202	KO-WT
Csnk2b	Cd4	-0.105662	7.50544	0.161142	0.69341	0.855072	0.835968	KO-WT
Cox8a	Cd4	-0.0671706	10.09	0.160552	0.693941	0.855072	0.836274	KO-WT
Bbip1	Cd4	-0.125654	6.87251	0.20682	0.694404	0.855072	0.836562	KO-WT
Ndufs2	Cd4	0.117998	7.45615	0.158921	0.695414	0.855318	0.837271	KO-WT
Ube2m	Cd4	-0.135389	7.07965	0.189323	0.695859	0.855318	0.8375	KO-WT
Maf1	Cd4	-0.120725	6.99742	0.187194	0.695484	0.855318	0.837331	KO-WT
Zbp1	Cd4	-0.110259	8.34633	0.153959	0.699951	0.855382	0.840348	KO-WT
Tmem59	Cd4	0.0840296	8.25918	0.157101	0.697069	0.855382	0.838399	KO-WT
Spp1	Cd4	0.206073	7.87139	0.153832	0.700068	0.855382	0.840387	KO-WT
Cox6a1	Cd4	0.0719279	9.05403	0.151105	0.702599	0.855382	0.841835	KO-WT
Mdh2	Cd4	-0.080876	8.45825	0.15058	0.703089	0.855382	0.842127	KO-WT
Bri3	Cd4	-0.0974072	7.65226	0.151166	0.702541	0.855382	0.841834	KO-WT
Tex261	Cd4	-0.112004	7.08914	0.15314	0.700707	0.855382	0.84083	KO-WT
Hbb-bs	Cd4	0.237894	7.68621	0.154549	0.699407	0.855382	0.839932	KO-WT
AI467606	Cd4	-0.150699	6.62746	0.151875	0.701882	0.855382	0.841549	KO-WT
Pa2g4	Cd4	0.103111	7.26618	0.156085	0.697996	0.855382	0.839037	KO-WT
Ankrd11	Cd4	0.0869464	8.0746	0.150283	0.703366	0.855382	0.842226	KO-WT
Gpx1	Cd4	0.0838221	8.62486	0.151705	0.702039	0.855382	0.84159	KO-WT
Eif4a1	Cd4	-0.0725194	9.46333	0.150673	0.703002	0.855382	0.842113	KO-WT
Nedd9	Cd4	-0.126094	6.98129	0.151245	0.702468	0.855382	0.841809	KO-WT
1110038F14Rik	Cd4	-0.128173	6.8121	0.153885	0.700018	0.855382	0.840377	KO-WT
Uqcc2	Cd4	-0.0954334	7.88986	0.15022	0.703426	0.855382	0.842262	KO-WT
Rpl27-ps3	Cd4	0.136248	6.74602	0.154981	0.69901	0.855382	0.839723	KO-WT
Ehd1	Cd4	0.122411	6.96574	0.154789	0.699186	0.855382	0.83986	KO-WT
Nmi	Cd4	0.132338	7.13504	0.148854	0.704708	0.856147	0.843228	KO-WT
Ndfip2	Cd4	-0.163906	6.69972	0.14866	0.70489	0.856147	0.843392	KO-WT
Atp5g3	Cd4	-0.0865701	8.1406	0.151519	0.706553	0.856644	0.844299	KO-WT
Chmp5	Cd4	-0.100445	7.4226	0.147641	0.705852	0.856644	0.843965	KO-WT
Cfl1	Cd4	0.0622751	10.5547	0.147023	0.706436	0.856644	0.844284	KO-WT
Washc3	Cd4	0.16712	6.71197	0.144386	0.708948	0.85711	0.845832	KO-WT
Elof1	Cd4	0.155887	6.55202	0.143865	0.709448	0.85711	0.846122	KO-WT
Bnip2	Cd4	0.148582	7.0232	0.14439	0.708945	0.85711	0.845832	KO-WT
Nktr	Cd4	0.0855509	7.95144	0.14395	0.709367	0.85711	0.8461	KO-WT
Rab5c	Cd4	0.110642	7.79543	0.144233	0.709096	0.85711	0.845882	KO-WT
Txn2	Cd4	0.105373	7.56787	0.17286	0.707611	0.85711	0.844972	KO-WT
Ndufa10	Cd4	0.138926	6.96895	0.211916	0.711171	0.857144	0.847303	KO-WT
Rbm3	Cd4	-0.0934994	9.66566	0.140248	0.712945	0.857144	0.848341	KO-WT
Rps15a	Cd4	-0.0446435	12.4807	0.141409	0.711817	0.857144	0.847777	KO-WT
Elk3	Cd4	-0.125391	6.92098	0.140582	0.71262	0.857144	0.848228	KO-WT
Mphosph8	Cd4	-0.150551	6.72284	0.14212	0.711128	0.857144	0.847297	KO-WT
Ewsr1	Cd4	0.099485	7.62068	0.140153	0.713037	0.857144	0.848406	KO-WT
Cnp	Cd4	0.116721	7.22599	0.139944	0.713241	0.857144	0.848546	KO-WT
Cast	Cd4	0.0984555	7.38351	0.152965	0.7101	0.857144	0.84649	KO-WT
Ifnar1	Cd4	-0.119261	7.15914	0.140754	0.712452	0.857144	0.848091	KO-WT
Cd48	Cd4	-0.10067	8.0289	0.193752	0.7144	0.857675	0.849229	KO-WT
mt-Nd5	Cd4	-0.10274	7.46375	0.138636	0.71452	0.857675	0.849329	KO-WT
Srp72	Cd4	0.107028	7.39742	0.136994	0.716134	0.85909	0.850363	KO-WT
Gng2	Cd4	0.119781	7.33199	0.136161	0.716959	0.85909	0.850867	KO-WT
Cox7a2	Cd4	-0.0708179	9.18074	0.13574	0.717376	0.85909	0.851057	KO-WT
Ccl4	Cd4	-0.188405	8.63872	0.135905	0.717212	0.85909	0.850955	KO-WT
2610001J05Rik	Cd4	-0.126408	7.18745	0.13517	0.717942	0.859266	0.851497	KO-WT
Sf3b3	Cd4	0.10778	7.0086	0.144591	0.718957	0.859978	0.851949	KO-WT
Arl5a	Cd4	-0.110892	7.48158	0.131993	0.721123	0.861061	0.853351	KO-WT
Usf2	Cd4	-0.116261	6.9301	0.132339	0.720774	0.861061	0.853193	KO-WT
Bak1	Cd4	-0.118296	6.75302	0.132494	0.720618	0.861061	0.85313	KO-WT
Ssr3	Cd4	-0.126397	6.74672	0.12999	0.723151	0.862149	0.854862	KO-WT
Atp1a1	Cd4	0.12843	7.14037	0.129847	0.723296	0.862149	0.854949	KO-WT
Aimp1	Cd4	-0.101008	7.3077	0.129934	0.723208	0.862149	0.854908	KO-WT
Dnajc19	Cd4	0.108643	7.23858	0.128579	0.724591	0.86319	0.855514	KO-WT
Uqcr10	Cd4	-0.0704149	8.69338	0.131841	0.725476	0.863743	0.855964	KO-WT
Zc3h15	Cd4	0.110068	7.34544	0.126203	0.727035	0.864565	0.857023	KO-WT
Gm10076	Cd4	0.211763	7.71594	0.125819	0.727433	0.864565	0.857254	KO-WT
Atp5j	Cd4	0.0718388	9.3029	0.126524	0.726704	0.864565	0.856695	KO-WT
Akr1b3	Cd4	-0.113503	7.3175	0.125378	0.727889	0.864606	0.857481	KO-WT
Pgp	Cd4	0.154979	6.79387	0.123185	0.730177	0.866821	0.858698	KO-WT
Ssr1	Cd4	-0.105415	6.95193	0.120611	0.732892	0.869541	0.86067	KO-WT
Ube2e1	Cd4	0.117536	6.82112	0.129313	0.734335	0.870748	0.861475	KO-WT
Pkn1	Cd4	0.123761	6.55843	0.115893	0.737955	0.874029	0.86365	KO-WT
Ssr4	Cd4	0.0799226	8.49672	0.115447	0.738439	0.874097	0.864027	KO-WT
Tram1	Cd4	0.0857503	8.00027	0.113106	0.740999	0.875389	0.865586	KO-WT
Sirt2	Cd4	0.115822	6.88971	0.126751	0.742521	0.875389	0.866421	KO-WT
Glrx3	Cd4	-0.106716	7.34102	0.149587	0.740429	0.875389	0.865373	KO-WT
Cd164	Cd4	-0.105075	7.26525	0.15756	0.741881	0.875389	0.866054	KO-WT
Nisch	Cd4	-0.0840475	7.56662	0.112153	0.74205	0.875389	0.866137	KO-WT
Rab11a	Cd4	-0.0896395	7.75421	0.11193	0.742297	0.875389	0.866341	KO-WT
Atxn1	Cd4	-0.11695	6.87503	0.112902	0.741224	0.875389	0.865703	KO-WT
Camk4	Cd4	-0.142332	6.69182	0.110767	0.743587	0.876142	0.867043	KO-WT
Nans	Cd4	0.116952	6.88483	0.110205	0.744214	0.876376	0.867544	KO-WT
Tes	Cd4	-0.0914867	7.19001	0.107564	0.747182	0.877713	0.869544	KO-WT
Pdia4	Cd4	0.132586	6.84042	0.107758	0.746962	0.877713	0.869415	KO-WT
Supt5	Cd4	0.190548	6.65626	0.108491	0.746136	0.877713	0.868984	KO-WT
Ggnbp2	Cd4	-0.124242	7.04578	0.18712	0.746361	0.877713	0.869137	KO-WT
Gtpbp2	Cd4	-0.100018	7.12811	0.10729	0.747491	0.877713	0.869703	KO-WT
Rpl22l1	Cd4	-0.0637405	9.83434	0.104547	0.750622	0.878369	0.871495	KO-WT
Cdkn2d	Cd4	-0.115093	6.75884	0.126986	0.749493	0.878369	0.870771	KO-WT
Ppib	Cd4	0.0596873	9.25613	0.104884	0.750234	0.878369	0.871314	KO-WT
Aspscr1	Cd4	-0.152094	6.6691	0.104902	0.750213	0.878369	0.871314	KO-WT
BC004004	Cd4	-0.124219	6.70968	0.14792	0.74964	0.878369	0.870862	KO-WT
2410015M20Rik	Cd4	0.0800641	8.1186	0.105585	0.749432	0.878369	0.870725	KO-WT
Mgat2	Cd4	0.11407	6.74943	0.104024	0.751224	0.878571	0.871767	KO-WT
Rgs1	Cd4	0.0671097	9.06476	0.102513	0.752972	0.880114	0.872965	KO-WT
Ube2l3	Cd4	0.0707677	8.16123	0.101107	0.754611	0.881527	0.873989	KO-WT
Atp6v1f	Cd4	0.0681456	8.65334	0.100315	0.755541	0.882111	0.874432	KO-WT
Cyth4	Cd4	-0.0738245	7.74329	0.0992612	0.756784	0.883058	0.874699	KO-WT
Snrpg	Cd4	-0.0733504	8.97817	0.0983461	0.757869	0.88344	0.875106	KO-WT
Abcf1	Cd4	0.102486	7.37499	0.0982583	0.757973	0.88344	0.875176	KO-WT
Actr3	Cd4	0.0595807	9.20739	0.0938386	0.763297	0.884613	0.878441	KO-WT
1110008P14Rik	Cd4	-0.0938396	6.87689	0.0961429	0.760505	0.884613	0.876768	KO-WT
Skil	Cd4	-0.103164	7.04732	0.0948041	0.762123	0.884613	0.877781	KO-WT
Lck	Cd4	0.0827369	9.1068	0.0957896	0.760931	0.884613	0.87697	KO-WT
Znhit1	Cd4	0.0952905	7.06396	0.0966189	0.759933	0.884613	0.876425	KO-WT
Lsp1	Cd4	0.067231	8.8699	0.0943521	0.762672	0.884613	0.878042	KO-WT
Rpl41	Cd4	-0.0363387	13.0055	0.0942606	0.762783	0.884613	0.878079	KO-WT
Ier2	Cd4	0.0769593	7.61276	0.0950785	0.76179	0.884613	0.877511	KO-WT
Grap	Cd4	-0.0877839	7.30561	0.0938707	0.763258	0.884613	0.878441	KO-WT
Actg1	Cd4	-0.0506249	12.021	0.096649	0.759896	0.884613	0.876407	KO-WT
Ccl12	Cd4	0.227814	8.33202	0.0929944	0.76433	0.885309	0.878827	KO-WT
Abi1	Cd4	0.0979993	7.19232	0.0925551	0.764869	0.885433	0.87903	KO-WT
Traf1	Cd4	-0.096522	8.15717	0.0920657	0.765472	0.88563	0.879406	KO-WT
Ezr	Cd4	-0.0893098	7.59776	0.116306	0.774435	0.895495	0.884542	KO-WT
Anxa5	Cd4	-0.0652587	8.1701	0.0836061	0.776176	0.89607	0.88565	KO-WT
Ccz1	Cd4	0.111953	6.62491	0.083686	0.776073	0.89607	0.885632	KO-WT
Cib1	Cd4	-0.082455	6.98757	0.0828829	0.777118	0.89607	0.886075	KO-WT
Pcmt1	Cd4	0.0846031	6.7682	0.0832146	0.776686	0.89607	0.88594	KO-WT
Rock1	Cd4	0.10056	7.2236	0.08306	0.776887	0.89607	0.885989	KO-WT
Hspe1	Cd4	-0.0723149	8.94026	0.0798873	0.781069	0.898602	0.88857	KO-WT
Vdac3	Cd4	-0.0770458	7.49259	0.0801231	0.780755	0.898602	0.888404	KO-WT
Mtdh	Cd4	-0.0582251	8.50632	0.0801881	0.780669	0.898602	0.888348	KO-WT
Psmb1	Cd4	0.0494502	9.31195	0.080419	0.780362	0.898602	0.888189	KO-WT
Jtb	Cd4	0.07636	7.07457	0.0794108	0.781705	0.898622	0.889019	KO-WT
Irf7	Cd4	0.0708145	7.90215	0.0788901	0.782402	0.898622	0.889331	KO-WT
Tspo	Cd4	0.0484435	9.6402	0.0790489	0.782189	0.898622	0.889223	KO-WT
Pstpip1	Cd4	0.0967377	6.68399	0.0776049	0.784133	0.899602	0.890251	KO-WT
Rbx1	Cd4	-0.0533285	9.01544	0.0777624	0.78392	0.899602	0.890209	KO-WT
Fam46a	Cd4	0.102506	6.78368	0.0764586	0.78569	0.900884	0.891245	KO-WT
Gapdh	Cd4	-0.0591787	11.3454	0.0749944	0.787698	0.902681	0.892334	KO-WT
Lat	Cd4	-0.0927966	8.35378	0.0745096	0.788367	0.902943	0.892786	KO-WT
Snrpe	Cd4	0.0615106	8.86229	0.072323	0.791416	0.903375	0.894547	KO-WT
Mxd1	Cd4	-0.0879849	7.04695	0.0724228	0.791276	0.903375	0.894494	KO-WT
Mrps12	Cd4	0.0910484	6.75506	0.0717153	0.792272	0.903375	0.894839	KO-WT
Cnpy2	Cd4	-0.125069	6.70795	0.0718568	0.792072	0.903375	0.894819	KO-WT
Trappc2l	Cd4	-0.0866277	6.9756	0.0717677	0.792198	0.903375	0.894839	KO-WT
Pin1	Cd4	-0.0979333	6.83851	0.0735938	0.789638	0.903375	0.893512	KO-WT
Vmp1	Cd4	-0.0568255	8.4893	0.072666	0.790935	0.903375	0.894272	KO-WT
Sf1	Cd4	-0.10465	6.75602	0.0732323	0.790142	0.903375	0.893739	KO-WT
Rnf10	Cd4	0.0749131	7.11945	0.073485	0.7928	0.903475	0.89514	KO-WT
Chmp4b	Cd4	0.0528892	8.4019	0.0703269	0.794243	0.90445	0.895883	KO-WT
Cyba	Cd4	0.03985	10.4301	0.0701194	0.794539	0.90445	0.896133	KO-WT
Snrpd2	Cd4	0.057591	8.41561	0.0688181	0.796408	0.906075	0.897252	KO-WT
Srp14	Cd4	-0.0617055	8.57716	0.101583	0.797168	0.906144	0.897535	KO-WT
Crbn	Cd4	0.0908367	6.82462	0.067924	0.797703	0.906144	0.897776	KO-WT
Eif3k	Cd4	0.0487091	9.07055	0.0672539	0.79868	0.906144	0.898267	KO-WT
Serinc1	Cd4	0.0841068	6.94877	0.0676039	0.798169	0.906144	0.897986	KO-WT
Dnajc7	Cd4	-0.0931918	6.67544	0.0674762	0.798356	0.906144	0.898026	KO-WT
Sdhb	Cd4	0.0674312	7.96957	0.0648689	0.8022	0.906755	0.900092	KO-WT
Iscu	Cd4	-0.0918106	6.98087	0.0991085	0.800916	0.906755	0.899663	KO-WT
Cotl1	Cd4	0.0588411	9.22243	0.0655505	0.801187	0.906755	0.899732	KO-WT
Psmd11	Cd4	-0.0670393	7.41201	0.0659757	0.800558	0.906755	0.899477	KO-WT
Csnk1d	Cd4	-0.0871947	6.78855	0.0660726	0.800415	0.906755	0.899416	KO-WT
Dpy30	Cd4	-0.0909875	6.72729	0.0647901	0.802317	0.906755	0.90014	KO-WT
Rab18	Cd4	-0.0932163	6.92465	0.0992556	0.802185	0.906755	0.900092	KO-WT
Bex3	Cd4	-0.0780566	6.90827	0.070229	0.803448	0.907033	0.900713	KO-WT
Uqcrc1	Cd4	0.0637904	7.75351	0.0641376	0.803293	0.907033	0.900692	KO-WT
Sh3glb1	Cd4	0.0566619	8.08325	0.0635163	0.804226	0.907098	0.901281	KO-WT
Hspa4	Cd4	0.0835575	7.07196	0.0634071	0.804391	0.907098	0.901306	KO-WT
Cd53	Cd4	-0.0455398	9.90239	0.0630277	0.804964	0.907243	0.901776	KO-WT
Mkln1	Cd4	0.0826685	6.61048	0.0688149	0.805848	0.907243	0.902202	KO-WT
Nol7	Cd4	0.0639421	7.5275	0.0627309	0.805414	0.907243	0.901925	KO-WT
Hsd17b10	Cd4	-0.0779817	6.78768	0.0707915	0.807191	0.907757	0.902769	KO-WT
Lsm12	Cd4	0.0874987	6.91845	0.0937908	0.806857	0.907757	0.902633	KO-WT
Cflar	Cd4	0.0787354	6.79666	0.0597142	0.81005	0.908413	0.904307	KO-WT
Ifi209	Cd4	0.0605524	7.45653	0.0593123	0.810677	0.908413	0.904669	KO-WT
Ndufb11	Cd4	-0.051268	8.14401	0.0596167	0.810202	0.908413	0.90435	KO-WT
Ndufc1	Cd4	0.0664174	7.85761	0.0594953	0.810391	0.908413	0.904477	KO-WT
Ssbp4	Cd4	-0.0876078	6.78495	0.0591842	0.810877	0.908413	0.904745	KO-WT
Sdha	Cd4	0.0696848	7.05931	0.0593147	0.810673	0.908413	0.904669	KO-WT
Nrip1	Cd4	-0.0603726	7.99591	0.0594983	0.810386	0.908413	0.904477	KO-WT
Scp2	Cd4	0.0774538	7.67675	0.122771	0.81337	0.910002	0.906219	KO-WT
Mrps15	Cd4	0.0894039	6.63628	0.0571612	0.814072	0.910002	0.906699	KO-WT
Hnrnpc	Cd4	-0.0889324	8.09903	0.14668	0.813028	0.910002	0.905954	KO-WT
Got1	Cd4	-0.0800229	6.87602	0.0571913	0.814024	0.910002	0.906694	KO-WT
Laptm4a	Cd4	-0.0867368	8.06943	0.148073	0.814587	0.910081	0.907068	KO-WT
Npm1	Cd4	-0.0423226	10.232	0.0556205	0.816545	0.910283	0.908194	KO-WT
Ndufa6	Cd4	-0.0441771	8.90997	0.0561318	0.81572	0.910283	0.907719	KO-WT
Bin2	Cd4	-0.0646346	7.58039	0.0556774	0.816453	0.910283	0.908147	KO-WT
Sipa1	Cd4	-0.0800763	6.89545	0.0563254	0.815409	0.910283	0.907512	KO-WT
Dazap2	Cd4	-0.0518112	7.89345	0.0549101	0.817697	0.911072	0.908822	KO-WT
Snapc5	Cd4	-0.0778029	6.85336	0.0540513	0.819101	0.912141	0.90956	KO-WT
Gpbp1	Cd4	-0.064581	7.10381	0.0533715	0.820221	0.912396	0.91011	KO-WT
Plgrkt	Cd4	-0.0742777	7.29397	0.0533924	0.820187	0.912396	0.91011	KO-WT
March5	Cd4	0.0877425	6.69003	0.0656938	0.822101	0.913991	0.911455	KO-WT
Rheb	Cd4	-0.0931557	7.47371	0.133218	0.823907	0.915502	0.912568	KO-WT
Vapb	Cd4	-0.0736366	6.69514	0.0499602	0.825957	0.917119	0.913983	KO-WT
Ube2r2	Cd4	0.0687953	7.09757	0.0492066	0.827252	0.917726	0.914916	KO-WT
Hdac1	Cd4	-0.0718758	6.90317	0.0484329	0.828592	0.917986	0.915688	KO-WT
Atox1	Cd4	-0.0486163	9.14368	0.0483396	0.828755	0.917986	0.915761	KO-WT
Comt	Cd4	0.0736148	6.82333	0.048296	0.828831	0.917986	0.915802	KO-WT
Scand1	Cd4	-0.0481037	7.92067	0.0471983	0.830754	0.91962	0.916597	KO-WT
Rnf114	Cd4	-0.0774288	6.70387	0.0466965	0.831642	0.920105	0.917344	KO-WT
Odc1	Cd4	0.0484165	8.7016	0.045666	0.83348	0.921143	0.918613	KO-WT
Uqcrq	Cd4	-0.0405399	9.12523	0.0451954	0.834326	0.921582	0.919057	KO-WT
Tubb4b	Cd4	0.0719066	6.7447	0.0438091	0.836847	0.923824	0.92061	KO-WT
Gtpbp4	Cd4	-0.0681269	6.82503	0.0435852	0.837258	0.923824	0.920805	KO-WT
Ccdc88c	Cd4	0.0630998	6.79303	0.0431334	0.838091	0.924	0.921066	KO-WT
Eif2s2	Cd4	0.0377759	9.58381	0.041884	0.840418	0.92486	0.922249	KO-WT
Pbxip1	Cd4	-0.0705957	7.05041	0.0419151	0.84036	0.92486	0.922236	KO-WT
Cmpk1	Cd4	-0.0522539	7.47356	0.041865	0.840454	0.92486	0.922267	KO-WT
Skap1	Cd4	-0.06639	7.6996	0.0415695	0.84101	0.924975	0.922543	KO-WT
Ddrgk1	Cd4	-0.0886635	7.19805	0.0888285	0.841858	0.925411	0.923089	KO-WT
Pdia3	Cd4	0.0379273	8.9344	0.0399185	0.844154	0.927438	0.924359	KO-WT
Sh2d2a	Cd4	0.0569541	7.04958	0.0387511	0.846418	0.929427	0.925674	KO-WT
Tuba1b	Cd4	-0.0414647	8.77783	0.0382257	0.847448	0.93006	0.926226	KO-WT
H2-Q4	Cd4	-0.0579517	7.36266	0.037347	0.849189	0.931471	0.926993	KO-WT
Lpxn	Cd4	0.0726537	7.18115	0.0574443	0.850965	0.93292	0.928034	KO-WT
Ccnl2	Cd4	0.0654579	6.8306	0.0359837	0.851931	0.933451	0.928526	KO-WT
Hmgb2	Cd4	-0.0369078	8.94382	0.0412207	0.852361	0.933451	0.928615	KO-WT
Sod2	Cd4	0.0629704	7.44543	0.0346101	0.85475	0.935068	0.929887	KO-WT
Txnl1	Cd4	0.0437586	7.71765	0.0338387	0.856358	0.936328	0.93039	KO-WT
Tmbim4	Cd4	-0.0509164	7.43208	0.0335235	0.857021	0.936552	0.930805	KO-WT
Atp5f1	Cd4	0.039001	8.51833	0.0326004	0.85898	0.938193	0.931681	KO-WT
Grn	Cd4	0.0686998	8.58234	0.0321827	0.859876	0.938672	0.932163	KO-WT
Dnajc9	Cd4	-0.0646732	6.86224	0.0426472	0.862267	0.939461	0.933525	KO-WT
Vdac2	Cd4	-0.0387284	7.8569	0.0312069	0.861993	0.939461	0.933381	KO-WT
Ubl5	Cd4	0.0337383	9.25303	0.0310058	0.862434	0.939461	0.933562	KO-WT
Eif3l	Cd4	-0.0536916	6.86512	0.0311082	0.862209	0.939461	0.933489	KO-WT
Ube2j2	Cd4	-0.0585637	6.84151	0.03029	0.864014	0.940682	0.934249	KO-WT
Icos	Cd4	-0.0337789	9.045	0.0295539	0.865659	0.941905	0.935196	KO-WT
Yipf1	Cd4	0.0596887	6.84666	0.0293775	0.866056	0.941905	0.935395	KO-WT
Plac8	Cd4	0.0442529	9.50248	0.0285113	0.868025	0.943472	0.936212	KO-WT
Fkbp4	Cd4	0.0547358	7.40705	0.0277426	0.869799	0.943472	0.937029	KO-WT
Cwc15	Cd4	-0.0451165	7.53045	0.027757	0.869766	0.943472	0.937029	KO-WT
Rps27rt	Cd4	0.054467	8.6474	0.0282421	0.868644	0.943472	0.936451	KO-WT
Cetn3	Cd4	0.0522718	7.09307	0.0279884	0.869229	0.943472	0.93673	KO-WT
Bcap31	Cd4	0.0446759	7.87508	0.0270148	0.871502	0.94382	0.93802	KO-WT
Trim12a	Cd4	-0.0662086	6.68894	0.0371311	0.871377	0.94382	0.937949	KO-WT
Mea1	Cd4	-0.0617425	6.69085	0.0323412	0.871377	0.94382	0.937949	KO-WT
Srp9	Cd4	0.0339658	8.21607	0.0257946	0.87441	0.946402	0.939357	KO-WT
Mat2a	Cd4	0.071053	6.72176	0.0256294	0.874809	0.946402	0.939555	KO-WT
Hsd11b1	Cd4	-0.0578409	6.93771	0.0250502	0.87622	0.946428	0.940289	KO-WT
Bcas2	Cd4	0.0475151	7.00851	0.0286402	0.87589	0.946428	0.940144	KO-WT
Taf10	Cd4	0.0605029	6.98627	0.0252213	0.875801	0.946428	0.940144	KO-WT
Srsf10	Cd4	0.0455989	6.86289	0.0239501	0.878944	0.947374	0.941753	KO-WT
Kdelr2	Cd4	-0.0515813	6.86219	0.0240341	0.878734	0.947374	0.941575	KO-WT
Brd4	Cd4	-0.0493021	6.77776	0.0240237	0.87876	0.947374	0.941582	KO-WT
Erp29	Cd4	0.0441883	7.87387	0.0233638	0.880423	0.948468	0.942615	KO-WT
Xbp1	Cd4	-0.0436959	7.3727	0.0231207	0.881042	0.948636	0.942973	KO-WT
Arf5	Cd4	0.0266949	9.10416	0.0227673	0.881947	0.948679	0.943478	KO-WT
Ubxn1	Cd4	-0.0596116	7.7796	0.0575441	0.882007	0.948679	0.943522	KO-WT
Itgb1bp1	Cd4	-0.0523117	6.74967	0.0223938	0.882912	0.949153	0.943956	KO-WT
R3hdm4	Cd4	0.0451626	6.71856	0.0236969	0.884924	0.949949	0.944807	KO-WT
Gabarapl2	Cd4	0.0398498	7.98795	0.02158	0.885042	0.949949	0.944871	KO-WT
mt-Atp8	Cd4	-0.081313	7.98874	0.0217683	0.884546	0.949949	0.944613	KO-WT
Rbm17	Cd4	0.0411272	6.85969	0.0209271	0.886782	0.951317	0.946053	KO-WT
Mapkapk2	Cd4	-0.0469306	6.81838	0.0206795	0.887448	0.951534	0.946364	KO-WT
Acp1	Cd4	-0.0442325	7.17337	0.0201649	0.888848	0.952536	0.94693	KO-WT
Arpc5l	Cd4	-0.0464936	7.1739	0.0197836	0.889896	0.952663	0.947691	KO-WT
Nfkbib	Cd4	-0.0465531	6.81073	0.019887	0.889611	0.952663	0.947511	KO-WT
Cd4	Cd4	0.0455623	7.37876	0.0194185	0.89091	0.95325	0.947995	KO-WT
Sec11c	Cd4	0.0299515	7.82846	0.0191566	0.891643	0.953537	0.948326	KO-WT
Psma5	Cd4	0.0277871	8.23471	0.0184738	0.893579	0.954208	0.949355	KO-WT
Ube2d3	Cd4	-0.0263213	9.31586	0.0181893	0.894396	0.954208	0.949697	KO-WT
Raf1	Cd4	0.069927	6.46574	0.0181189	0.894599	0.954208	0.949785	KO-WT
Hcst	Cd4	0.0332274	8.70044	0.0181351	0.894553	0.954208	0.949756	KO-WT
Arhgdia	Cd4	-0.0259478	8.6985	0.018736	0.892831	0.954208	0.949053	KO-WT
Spop	Cd4	0.045638	7.03114	0.0178815	0.895288	0.954446	0.950267	KO-WT
Naca	Cd4	0.0217441	10.4135	0.0169572	0.898013	0.954588	0.951323	KO-WT
Grb2	Cd4	0.0508473	7.40611	0.0172028	0.897282	0.954588	0.951022	KO-WT
Ifrd1	Cd4	-0.0477529	6.8265	0.0168891	0.898217	0.954588	0.951476	KO-WT
2010107E04Rik	Cd4	-0.0252529	9.04868	0.0171576	0.897416	0.954588	0.951085	KO-WT
Sft2d1	Cd4	0.0481197	6.62096	0.0174599	0.896522	0.954588	0.950798	KO-WT
mt-Co3	Cd4	-0.0164973	12.6049	0.0169593	0.898007	0.954588	0.951323	KO-WT
Minos1	Cd4	-0.0308114	8.39708	0.0162565	0.90013	0.956036	0.952546	KO-WT
Pum2	Cd4	0.0389347	6.71433	0.01598	0.900979	0.956036	0.95297	KO-WT
Ndufa7	Cd4	-0.023867	8.91167	0.0160995	0.900611	0.956036	0.952844	KO-WT
Tnfaip8l2	Cd4	-0.043638	7.05431	0.0158285	0.901446	0.956037	0.953232	KO-WT
Chd4	Cd4	0.0362805	7.42194	0.0155921	0.902181	0.956321	0.953694	KO-WT
Ube2a	Cd4	0.0391826	6.82556	0.0162863	0.903932	0.956693	0.954346	KO-WT
Sec62	Cd4	-0.0424599	8.62759	0.0490774	0.90382	0.956693	0.954328	KO-WT
Wbp4	Cd4	0.0361192	7.19555	0.0154239	0.903062	0.956693	0.954008	KO-WT
Faim	Cd4	0.0464335	6.78016	0.0146535	0.905155	0.957493	0.954921	KO-WT
S100a4	Cd4	0.0291254	9.47279	0.0144326	0.905869	0.957753	0.955233	KO-WT
Gps2	Cd4	0.0442342	6.75881	0.0141702	0.906724	0.958075	0.955904	KO-WT
Uqcrfs1	Cd4	0.0260331	7.9968	0.014053	0.907109	0.958075	0.956041	KO-WT
Ssbp1	Cd4	-0.0344744	6.99689	0.0148386	0.908981	0.959064	0.95705	KO-WT
Rpl36a	Cd4	-0.0175199	10.8856	0.0131513	0.910124	0.959282	0.957508	KO-WT
Banf1	Cd4	0.0334568	7.42927	0.0132678	0.909729	0.959282	0.957323	KO-WT
Traf3ip3	Cd4	-0.0398813	6.80947	0.0129949	0.910658	0.959351	0.957768	KO-WT
Snf8	Cd4	-0.0327738	7.11777	0.0124757	0.912453	0.960748	0.958713	KO-WT
Sec61g	Cd4	-0.0203251	10.2078	0.0121616	0.913557	0.961136	0.959272	KO-WT
Tmem258	Cd4	0.0215017	8.34685	0.0121044	0.91376	0.961136	0.959364	KO-WT
Fam96a	Cd4	0.0346365	7.40488	0.0118471	0.914677	0.961148	0.959777	KO-WT
Sf3b6	Cd4	-0.0294516	7.84957	0.0179121	0.915647	0.961148	0.96022	KO-WT
Mapk1	Cd4	-0.0404444	6.69721	0.0117008	0.915204	0.961148	0.959902	KO-WT
Nfkb2	Cd4	0.0356604	6.90494	0.0136395	0.915505	0.961148	0.960112	KO-WT
Sdhc	Cd4	0.0520151	6.8706	0.0112009	0.917028	0.961612	0.961019	KO-WT
Dnaja2	Cd4	0.0318864	7.53289	0.0110729	0.917501	0.961616	0.961113	KO-WT
Ccnd3	Cd4	-0.0295731	7.66286	0.0108231	0.918433	0.962101	0.961481	KO-WT
Nap1l1	Cd4	-0.026347	8.33507	0.0189749	0.919368	0.962588	0.962075	KO-WT
Edem1	Cd4	-0.0366009	6.84612	0.012565	0.921097	0.963414	0.962807	KO-WT
Ptms	Cd4	-0.0734119	7.39593	0.0678296	0.920693	0.963414	0.962601	KO-WT
Erp44	Cd4	-0.0511253	7.37353	0.0312009	0.923457	0.964405	0.963992	KO-WT
Kcnn4	Cd4	0.0314119	7.28314	0.00962285	0.923073	0.964405	0.963771	KO-WT
Ogfr	Cd4	-0.0363119	6.80085	0.0137681	0.924324	0.964766	0.964424	KO-WT
Gm11808	Cd4	0.0245494	8.07527	0.00911687	0.925116	0.964766	0.96482	KO-WT
Lsm14a	Cd4	0.033496	7.0027	0.00909256	0.925215	0.964766	0.964871	KO-WT
Ubald2	Cd4	-0.026309	8.03004	0.00866826	0.926976	0.96611	0.965672	KO-WT
Fam104a	Cd4	-0.034454	7.74123	0.0239378	0.928021	0.966708	0.966199	KO-WT
Pdcl3	Cd4	-0.0281895	6.78412	0.00755234	0.931824	0.970177	0.968414	KO-WT
Slc25a11	Cd4	-0.0238795	6.9152	0.00740013	0.932513	0.970401	0.968664	KO-WT
Tagln2	Cd4	-0.0184977	9.03856	0.00699549	0.934379	0.971356	0.969536	KO-WT
Eif3f	Cd4	-0.0133562	9.95199	0.00706618	0.93405	0.971356	0.969342	KO-WT
Smpdl3a	Cd4	0.0257696	7.727	0.00685307	0.935049	0.97156	0.969852	KO-WT
Pcgf5	Cd4	0.028312	6.61977	0.00668556	0.936181	0.972243	0.970574	KO-WT
Esyt1	Cd4	0.0288238	6.71256	0.00585376	0.939961	0.975318	0.972547	KO-WT
Ube2i	Cd4	-0.0142538	8.56935	0.00582772	0.940094	0.975318	0.972566	KO-WT
Psmb3	Cd4	0.0140751	8.99722	0.00563545	0.941089	0.975855	0.97302	KO-WT
Atp5j2	Cd4	-0.0123536	9.47389	0.00529212	0.942908	0.977247	0.973851	KO-WT
Ppia	Cd4	0.00939397	11.4967	0.00505758	0.944185	0.978076	0.974464	KO-WT
Srpk1	Cd4	0.0211555	7.26303	0.00406787	0.949934	0.983535	0.977486	KO-WT
Ctcf	Cd4	-0.0188585	6.82805	0.00388507	0.951071	0.983817	0.978136	KO-WT
Srrm1	Cd4	-0.0185647	7.74677	0.00347932	0.953693	0.985932	0.979503	KO-WT
Mbd2	Cd4	0.0204973	6.73919	0.00331039	0.95483	0.986609	0.980135	KO-WT
H2-Q7	Cd4	0.00932056	9.99124	0.00311952	0.95615	0.987475	0.980831	KO-WT
Hcfc1r1	Cd4	-0.0514466	7.03741	0.0279943	0.957854	0.988736	0.981882	KO-WT
Ywhab	Cd4	0.0103079	7.90632	0.0016969	0.967651	0.989335	0.986305	KO-WT
Lamtor2	Cd4	0.0117346	7.84257	0.00212283	0.96382	0.989335	0.984651	KO-WT
Arpc1b	Cd4	-0.0067804	10.2664	0.00182988	0.966408	0.989335	0.985739	KO-WT
Rbm42	Cd4	0.0136923	7.1071	0.00243929	0.96122	0.989335	0.983503	KO-WT
Ndufab1	Cd4	-0.0104014	7.54395	0.00162876	0.968306	0.989335	0.986548	KO-WT
Psmb5	Cd4	0.0176476	8.04564	0.00747121	0.96459	0.989335	0.984975	KO-WT
Acp5	Cd4	0.015835	6.59706	0.00196692	0.965173	0.989335	0.98517	KO-WT
Cmc1	Cd4	0.0377308	7.21716	0.0196034	0.959587	0.989335	0.982777	KO-WT
Vdac1	Cd4	0.0143453	7.30066	0.00185306	0.966196	0.989335	0.985631	KO-WT
Arf1	Cd4	0.0114597	8.73829	0.00399959	0.969056	0.989335	0.986824	KO-WT
Slfn1	Cd4	0.015516	7.18122	0.00215882	0.963515	0.989335	0.984448	KO-WT
Supt4a	Cd4	-0.00953393	8.42582	0.00199424	0.964933	0.989335	0.985157	KO-WT
Luc7l3	Cd4	-0.054058	7.42693	0.0431472	0.965058	0.989335	0.98517	KO-WT
Lman2	Cd4	0.0117608	7.63884	0.00187341	0.966011	0.989335	0.985502	KO-WT
Actr10	Cd4	0.0174544	6.81832	0.00205602	0.964394	0.989335	0.984862	KO-WT
Hnrnpa1	Cd4	0.0119609	8.24427	0.00380376	0.966147	0.989335	0.98562	KO-WT
Copz1	Cd4	0.0162764	6.83563	0.00271073	0.963745	0.989335	0.984595	KO-WT
Cd47	Cd4	0.00822916	9.1516	0.001681	0.967802	0.989335	0.986384	KO-WT
AI413582	Cd4	0.0196112	6.88767	0.00409401	0.968694	0.989335	0.986622	KO-WT
Iigp1	Cd4	0.0149987	7.73355	0.00233653	0.962044	0.989335	0.98378	KO-WT
BC031181	Cd4	-0.0254094	7.4129	0.00900246	0.968277	0.989335	0.986548	KO-WT
Eef1g	Cd4	-0.00930956	10.0131	0.00248082	0.960891	0.989335	0.983345	KO-WT
Cacybp	Cd4	-0.010112	7.35969	0.00147677	0.969821	0.989623	0.987244	KO-WT
Mrps34	Cd4	0.0189225	6.58408	0.00142241	0.970381	0.989702	0.987473	KO-WT
Caprin1	Cd4	0.0120176	7.01963	0.00136127	0.971024	0.989865	0.98766	KO-WT
Psenen	Cd4	-0.00687646	8.62578	0.00131217	0.971551	0.98991	0.987862	KO-WT
Znrd1	Cd4	-0.0135048	6.75967	0.00120527	0.972734	0.990622	0.988448	KO-WT
Epn1	Cd4	0.0124725	6.73519	0.00109412	0.974021	0.991237	0.989072	KO-WT
Srsf3	Cd4	-0.0328515	8.20997	0.0242114	0.974305	0.991237	0.989101	KO-WT
Rplp0	Cd4	0.00358862	12.488	0.000952529	0.97576	0.992036	0.989865	KO-WT
Pcbp1	Cd4	-0.0257972	7.96082	0.0134711	0.976543	0.992036	0.990114	KO-WT
Mpc1	Cd4	0.0104098	7.11484	0.000911817	0.976283	0.992036	0.989956	KO-WT
Tmem128	Cd4	0.0281758	6.97127	0.00784742	0.978126	0.99266	0.991028	KO-WT
Itm2b	Cd4	-0.00487059	10.763	0.000778808	0.978081	0.99266	0.991003	KO-WT
Tmem256	Cd4	-0.00750238	8.06333	0.000689858	0.97937	0.99343	0.991286	KO-WT
Capzb	Cd4	0.00421962	9.16631	0.000526571	0.981976	0.993766	0.992411	KO-WT
Atp5k	Cd4	0.00499307	8.97985	0.00060874	0.980621	0.993766	0.991773	KO-WT
Med21	Cd4	0.0082656	6.85017	0.000516768	0.982144	0.993766	0.99251	KO-WT
Tma7	Cd4	0.00407657	9.34334	0.000449058	0.983355	0.993766	0.993105	KO-WT
Sar1b	Cd4	-0.00814848	6.77906	0.000540964	0.981731	0.993766	0.99231	KO-WT
Ahsa1	Cd4	0.00775267	6.70479	0.000455686	0.983233	0.993766	0.993052	KO-WT
Pfdn5	Cd4	-0.00340524	10.0926	0.000436949	0.983581	0.993766	0.993223	KO-WT
Ostc	Cd4	-0.0340629	7.60663	0.0183213	0.985245	0.994956	0.993996	KO-WT
Bzw1	Cd4	0.00330199	7.98865	0.000157843	0.990131	0.996959	0.996007	KO-WT
Acbd6	Cd4	0.0043879	6.76573	0.00019563	0.989013	0.996959	0.995409	KO-WT
Serf2	Cd4	0.00198421	10.4221	0.000157324	0.990147	0.996959	0.996007	KO-WT
[truncated: 26,964 more rows]

## Sheet: MonoMac_Genes
Top 100 marker genes in MonoMac subpopulations
Gene	Cell population	avg_log2FC	p_val	p_val_adj	pct.1	pct.2		avg_log2FC: calculated between the cell population of interested compared to the all other cell populations
Plac8	Mono_1	3.29115	0	0	0.983	0.492
Chil3	Mono_1	2.55525	0	0	0.722	0.293		pct.1: percentage of cells in the cell population of interest that express the gene
Ifitm6	Mono_1	2.45645	0	0	0.716	0.259
Hp	Mono_1	2.12749	0	0	0.609	0.208		pct.2: percentage of cells in all other cell populations that express the gene
Gsr	Mono_1	1.99031	0	0	0.741	0.362
Ly6c2	Mono_1	1.87859	0	0	0.828	0.392
Mgst1	Mono_1	1.83967	0	0	0.673	0.305
Msrb1	Mono_1	1.83004	0	0	0.877	0.672
Crip1	Mono_1	1.54934	0	0	0.94	0.904
Napsa	Mono_1	1.53602	0	0	0.733	0.369
Samhd1	Mono_1	1.4862	0	0	0.821	0.6
S100a4	Mono_1	1.41451	0	0	0.903	0.735
Pglyrp1	Mono_1	1.37146	0	0	0.581	0.168
Ear2	Mono_1	1.33643	0	0	0.597	0.064
Lsp1	Mono_1	1.32226	0	0	0.832	0.686
Tmsb10	Mono_1	1.28665	0	0	0.991	0.974
Taldo1	Mono_1	1.14547	0	0	0.877	0.774
Cebpb	Mono_1	1.11606	0	0	0.972	0.931
Ifitm3	Mono_1	1.0489	0	0	0.994	0.982
S100a11	Mono_1	1.01852	0	0	0.915	0.848
Arhgdib	Mono_1	0.894706	0	0	0.913	0.85
S100a6	Mono_1	0.843769	0	0	0.995	0.99
Coro1a	Mono_1	0.790441	0	0	0.943	0.914
Actg1	Mono_1	0.752318	0	0	0.988	0.985
Adgre4	Mono_1	0.736914	0	0	0.531	0.129
H3f3a	Mono_1	0.708398	0	0	0.96	0.953
Ly6e	Mono_1	0.622568	7.82628e-301	1.74487e-296	0.977	0.956
Gpx1	Mono_1	0.770565	3.95118e-291	8.80916e-287	0.96	0.937
Wfdc17	Mono_1	1.46169	6.62272e-288	1.47654e-283	0.849	0.707
Smpdl3a	Mono_1	1.4881	6.93927e-259	1.54711e-254	0.659	0.404
Anxa2	Mono_1	0.935596	5.70068e-248	1.27097e-243	0.897	0.859
Alox5ap	Mono_1	0.740962	1.8933e-242	4.22112e-238	0.911	0.891
Sem1	Mono_1	0.62353	3.07198e-236	6.84899e-232	0.959	0.95
Fam49b	Mono_1	0.835023	5.7705e-219	1.28653e-214	0.864	0.819
Dmkn	Mono_1	0.654598	4.01026e-204	8.94088e-200	0.449	0.083
Sub1	Mono_1	0.703048	1.69671e-200	3.78281e-196	0.886	0.892
Gm9733	Mono_1	0.62159	5.11585e-191	1.14058e-186	0.53	0.27
Ndufa4	Mono_1	0.899538	1.35696e-176	3.02535e-172	0.811	0.72
Sat1	Mono_1	0.883533	7.01578e-171	1.56417e-166	0.894	0.853
Tspo	Mono_1	0.627953	4.20151e-168	9.36728e-164	0.916	0.918
Ace	Mono_1	0.919131	3.45456e-162	7.70195e-158	0.428	0.058
S100a10	Mono_1	0.83269	1.55487e-158	3.46657e-154	0.834	0.804
Ccl6	Mono_1	0.904553	9.90693e-156	2.20875e-151	0.834	0.692
Psma7	Mono_1	0.615061	4.00194e-155	8.92233e-151	0.897	0.89
S100a8	Mono_1	0.972816	3.46318e-154	7.72116e-150	0.457	0.209
Ifi27l2a	Mono_1	0.629805	4.38655e-154	9.77981e-150	0.943	0.936
Prr13	Mono_1	1.16716	1.49423e-145	3.3314e-141	0.752	0.674
Tppp3	Mono_1	1.61869	3.32773e-140	7.41918e-136	0.488	0.197
Msn	Mono_1	0.696187	4.5911e-133	1.02359e-128	0.799	0.771
Cytip	Mono_1	1.13736	8.316e-128	1.85405e-123	0.481	0.226
Lst1	Mono_1	0.628992	6.91927e-117	1.54265e-112	0.887	0.862
Sp100	Mono_1	0.626936	8.46873e-108	1.8881e-103	0.697	0.5
Cnn2	Mono_1	0.795606	3.69094e-100	8.22894e-96	0.635	0.466
Zbp1	Mono_1	0.724542	2.11114e-99	4.70678e-95	0.698	0.553
Nr4a1	Mono_1	1.05833	3.86081e-99	8.60769e-95	0.557	0.368
Mrpl33	Mono_1	0.631841	6.74778e-97	1.50442e-92	0.832	0.791
F10	Mono_1	0.987924	6.66153e-94	1.48519e-89	0.513	0.284
Gngt2	Mono_1	1.11279	9.38361e-93	2.09208e-88	0.784	0.741
Stk24	Mono_1	0.63982	2.79196e-89	6.22467e-85	0.583	0.407
Ptprc	Mono_1	0.729959	3.87412e-87	8.63734e-83	0.693	0.657
Gmfg	Mono_1	0.612281	8.28406e-84	1.84693e-79	0.79	0.75
Ccr2	Mono_1	0.624109	1.3948e-82	3.1097e-78	0.858	0.791
Itgb7	Mono_1	0.816065	4.34539e-81	9.68806e-77	0.461	0.228
Emilin2	Mono_1	0.771182	9.26479e-80	2.06559e-75	0.561	0.413
Cdk2ap2	Mono_1	0.755811	2.13962e-78	4.77028e-74	0.705	0.636
Ltb4r1	Mono_1	0.700434	1.83333e-73	4.0874e-69	0.527	0.322
Prdx6	Mono_1	0.730977	3.99111e-72	8.89818e-68	0.673	0.591
Slpi	Mono_1	1.33976	7.56482e-70	1.68658e-65	0.442	0.174
Gpr141	Mono_1	0.935755	3.32527e-67	7.41369e-63	0.499	0.268
Ramp1	Mono_1	0.654407	2.83483e-62	6.32025e-58	0.469	0.295
Nadk	Mono_1	0.654991	1.55434e-60	3.4654e-56	0.559	0.397
Tgfb1	Mono_1	0.693489	1.41291e-55	3.15009e-51	0.745	0.728
Igkc	Mono_1	0.634608	1.41246e-53	3.14907e-49	0.416	0.244
Adgre5	Mono_1	0.928504	1.84633e-52	4.11639e-48	0.397	0.18
Mndal	Mono_1	0.674334	9.65294e-49	2.15212e-44	0.59	0.492
Ly6i	Mono_1	0.858236	9.16511e-44	2.04336e-39	0.442	0.242
Gbp2	Mono_1	0.742511	1.11312e-39	2.4817e-35	0.561	0.417
Ifi203	Mono_1	0.798214	3.08739e-38	6.88334e-34	0.545	0.431
Anxa1	Mono_1	0.622147	2.50411e-34	5.5829e-30	0.702	0.637
Ifi209	Mono_1	0.629171	2.10072e-30	4.68354e-26	0.514	0.385
Zyx	Mono_1	0.726263	8.45294e-24	1.88458e-19	0.543	0.472
Bin2	Mono_1	0.67869	2.07008e-23	4.61524e-19	0.58	0.545
Slfn1	Mono_1	0.657325	1.73669e-21	3.87194e-17	0.475	0.356
Gda	Mono_1	0.76672	7.32619e-21	1.63337e-16	0.438	0.305
Klf2	Mono_1	0.852832	9.94611e-20	2.21748e-15	0.615	0.536
Fgr	Mono_1	0.662855	1.19282e-19	2.6594e-15	0.469	0.358
Mcemp1	Mono_1	0.883212	4.45943e-19	9.94229e-15	0.442	0.3
Gyg	Mono_1	0.858088	6.09189e-19	1.35819e-14	0.451	0.342
Ccnd3	Mono_1	0.625838	7.11706e-19	1.58675e-14	0.487	0.39
Tspan13	Mono_1	0.935818	1.93694e-17	4.31841e-13	0.378	0.213
Itgal	Mono_1	0.739191	1.71471e-15	3.82295e-11	0.367	0.223
Ap1s2	Mono_1	0.713151	9.03774e-15	2.01496e-10	0.438	0.349
Aldh2	Mono_1	0.682266	1.32415e-14	2.95219e-10	0.512	0.468
Clec4e	Mono_1	0.61562	3.17131e-11	7.07044e-07	0.402	0.285
Rasgrp2	Mono_1	0.621722	4.49842e-11	1.00292e-06	0.402	0.286
Osm	Mono_1	0.787825	2.46206e-06	0.0548916	0.432	0.459
Tnfaip2	Mono_1	0.654254	4.67353e-06	0.104196	0.415	0.294
Cd300a	Mono_1	0.710195	1.11171e-05	0.247856	0.374	0.277
Hopx	Mono_1	0.665391	7.85461e-05	1	0.311	0.232
Sell	Mono_1	0.926383	0.000231273	1	0.313	0.141
H2-Ab1	Macro_1	1.54447	0	0	0.899	0.711
H2-Aa	Macro_1	1.51938	0	0	0.869	0.631
Cd74	Macro_1	1.50633	0	0	0.967	0.827
H2-Eb1	Macro_1	1.49562	0	0	0.83	0.56
Il1b	Macro_1	1.28109	0	0	0.828	0.559
Ccr2	Macro_1	0.958592	0	0	0.939	0.742
H2-DMb1	Macro_1	0.9116	0	0	0.752	0.562
Btg2	Macro_1	0.86141	0	0	0.844	0.706
Junb	Macro_1	0.653964	0	0	0.951	0.896
H2-DMa	Macro_1	0.643516	0	0	0.861	0.767
Fos	Macro_1	0.623801	0	0	0.931	0.891
Tgfbi	Macro_1	0.5655	0	0	0.972	0.909
Ctss	Macro_1	0.34329	0	0	0.997	0.99
S100a11	Macro_1	0.526545	3.34787e-276	7.46407e-272	0.896	0.838
Aldoc	Macro_1	0.32776	4.5424e-264	1.01273e-259	0.525	0.334
Btg1	Macro_1	0.385193	1.32526e-257	2.95467e-253	0.939	0.898
S100a6	Macro_1	0.362417	3.59433e-255	8.01355e-251	0.992	0.99
Egr1	Macro_1	0.401648	2.40774e-242	5.36805e-238	0.556	0.375
Cd52	Macro_1	0.285751	6.97426e-225	1.55491e-220	0.992	0.984
Cd14	Macro_1	0.711324	1.18208e-223	2.63545e-219	0.785	0.691
Fxyd5	Macro_1	0.363128	7.48803e-222	1.66946e-217	0.958	0.943
Abca1	Macro_1	-0.275807	1.92306e-206	4.28745e-202	0.187	0.336
Gsn	Macro_1	0.539047	3.65592e-200	8.15088e-196	0.796	0.686
Ccl6	Macro_1	0.573407	1.9435e-193	4.33302e-189	0.802	0.669
Rab8b	Macro_1	-0.261577	9.83088e-178	2.19179e-173	0.286	0.437
Tnip3	Macro_1	0.263544	2.86882e-169	6.39603e-165	0.525	0.358
Rrm1	Macro_1	-0.279944	5.97591e-168	1.33233e-163	0.325	0.422
Cebpb	Macro_1	0.315909	3.73423e-160	8.32546e-156	0.952	0.928
Ccdc34	Macro_1	-0.281421	2.9078e-153	6.48293e-149	0.362	0.468
Fn1	Macro_1	0.510533	1.41224e-148	3.1486e-144	0.908	0.861
Pid1	Macro_1	0.431843	6.69619e-145	1.49292e-140	0.816	0.758
Ctla2a	Macro_1	-0.27196	3.69373e-144	8.23517e-140	0.289	0.377
Dusp1	Macro_1	0.478792	5.3017e-136	1.18202e-131	0.809	0.74
Il1rn	Macro_1	-0.278274	5.27041e-135	1.17504e-130	0.268	0.378
Cyp4f18	Macro_1	0.485126	3.8447e-123	8.57176e-119	0.689	0.584
Lsr	Macro_1	0.309224	1.1353e-121	2.53116e-117	0.46	0.309
Gna13	Macro_1	-0.263206	1.72846e-118	3.8536e-114	0.333	0.452
Ccr1	Macro_1	0.43776	1.09009e-108	2.43035e-104	0.728	0.643
Fcgr3	Macro_1	0.295999	2.57964e-108	5.75131e-104	0.918	0.898
Cd40	Macro_1	-0.271565	1.10238e-105	2.45776e-101	0.242	0.316
Ifngr1	Macro_1	0.52361	6.50265e-104	1.44977e-99	0.629	0.539
Ier2	Macro_1	0.404656	1.27285e-102	2.83783e-98	0.689	0.574
Ly6c2	Macro_1	0.424817	1.71673e-99	3.82746e-95	0.567	0.387
Cndp2	Macro_1	-0.258169	1.33007e-96	2.96539e-92	0.494	0.618
Cdk2ap2	Macro_1	0.407914	5.77651e-94	1.28787e-89	0.706	0.618
Tppp3	Macro_1	-0.278674	1.51419e-90	3.37589e-86	0.197	0.239
Fcgr2b	Macro_1	0.310853	7.09914e-89	1.58275e-84	0.857	0.816
Emb	Macro_1	0.403475	4.80004e-88	1.07017e-83	0.625	0.521
Lyn	Macro_1	-0.267578	7.97799e-88	1.77869e-83	0.513	0.633
Ifitm1	Macro_1	0.886749	1.6931e-87	3.77476e-83	0.478	0.32
Marcksl1	Macro_1	-0.281897	1.13505e-86	2.5306e-82	0.596	0.688
Napsa	Macro_1	0.254533	4.59261e-84	1.02392e-79	0.527	0.359
Mcm7	Macro_1	-0.252609	2.46999e-83	5.50684e-79	0.287	0.349
Anxa3	Macro_1	0.366252	1.31009e-82	2.92084e-78	0.774	0.701
Cd274	Macro_1	-0.257599	3.65138e-81	8.14076e-77	0.205	0.265
Ier3	Macro_1	0.590624	8.12559e-81	1.8116e-76	0.655	0.595
Tyms	Macro_1	-0.257869	5.85454e-80	1.30527e-75	0.349	0.4
Bri3	Macro_1	-0.252402	4.86868e-77	1.08547e-72	0.61	0.718
Mpp1	Macro_1	-0.252346	6.07125e-77	1.35359e-72	0.333	0.41
Stat1	Macro_1	-0.278682	8.52564e-74	1.90079e-69	0.464	0.565
Aes	Macro_1	-0.280923	1.11258e-73	2.4805e-69	0.643	0.698
Sirpb1c	Macro_1	0.361861	3.11787e-71	6.9513e-67	0.721	0.646
Ube2m	Macro_1	-0.262491	4.40913e-68	9.83015e-64	0.508	0.575
Prdx4	Macro_1	-0.253067	1.44753e-64	3.22727e-60	0.556	0.611
Cltc	Macro_1	-0.254429	2.24406e-60	5.00314e-56	0.624	0.681
Plbd1	Macro_1	0.377426	7.28126e-58	1.62336e-53	0.569	0.484
Gm34084	Macro_1	0.466566	1.85162e-53	4.1282e-49	0.467	0.347
S100a4	Macro_1	0.254564	3.0687e-53	6.84167e-49	0.777	0.743
Osm	Macro_1	0.376805	8.88127e-53	1.98008e-48	0.527	0.428
Gm2a	Macro_1	0.275168	2.705e-50	6.0308e-46	0.746	0.724
Zfp36	Macro_1	0.293262	6.67352e-50	1.48786e-45	0.804	0.756
Clec5a	Macro_1	0.317427	4.49735e-47	1.00268e-42	0.655	0.574
Ltb4r1	Macro_1	0.303143	5.95348e-46	1.32733e-41	0.432	0.309
Ifi206	Macro_1	-0.257832	1.11344e-45	2.48241e-41	0.357	0.395
Gna12	Macro_1	-0.262095	5.37594e-45	1.19857e-40	0.42	0.438
Spp1	Macro_1	0.484521	2.06054e-44	4.59398e-40	0.856	0.821
Dpep2	Macro_1	0.57561	4.50081e-42	1.00345e-37	0.415	0.278
Csf2ra	Macro_1	0.311034	1.07101e-41	2.38781e-37	0.645	0.589
Ccl9	Macro_1	0.294304	3.645e-39	8.12653e-35	0.793	0.787
Ecm1	Macro_1	0.360765	1.02321e-38	2.28124e-34	0.692	0.657
Il1r2	Macro_1	0.292559	1.35987e-38	3.03183e-34	0.198	0.162
Rgs2	Macro_1	0.330529	9.34646e-35	2.08379e-30	0.692	0.648
AA467197	Macro_1	0.2524	2.84553e-34	6.34411e-30	0.736	0.695
Zfp36l2	Macro_1	0.257875	1.67102e-33	3.72553e-29	0.696	0.666
Thbs1	Macro_1	0.461121	3.28374e-32	7.3211e-28	0.406	0.287
Socs1	Macro_1	-0.277612	7.30882e-28	1.6295e-23	0.283	0.296
Ero1l	Macro_1	-0.254757	1.46621e-27	3.26891e-23	0.521	0.551
Pilra	Macro_1	0.281458	2.51615e-24	5.60976e-20	0.664	0.622
Ypel3	Macro_1	0.266793	3.43347e-22	7.65493e-18	0.551	0.49
H2afz	Macro_1	-0.263784	4.1257e-22	9.19824e-18	0.936	0.933
Osbpl8	Macro_1	-0.259226	4.54684e-22	1.01372e-17	0.313	0.332
Spint1	Macro_1	0.300028	3.75677e-19	8.37571e-15	0.453	0.368
Tmem176b	Macro_1	0.259858	3.13625e-16	6.99228e-12	0.496	0.426
Stk17b	Macro_1	0.271172	4.61659e-15	1.02927e-10	0.432	0.377
Mx1	Macro_1	-0.252951	5.27161e-12	1.17531e-07	0.296	0.306
Cxcl2	Macro_1	0.790983	4.36695e-11	9.73612e-07	0.431	0.37
Nr4a1	Macro_1	0.328374	1.31708e-09	2.93643e-05	0.437	0.369
Gpr171	Macro_1	0.362687	4.83757e-09	0.000107854	0.339	0.245
Clec4n	Macro_1	0.286765	1.30099e-08	0.000290055	0.567	0.539
Ccna2	Macro_1	-0.261721	1.82836e-06	0.0407633	0.39	0.362
Ccl12	Macro_2	1.2632	0	0	0.837	0.732
Fcrls	Macro_2	1.24358	0	0	0.861	0.687
Ms4a7	Macro_2	1.23616	0	0	0.962	0.801
Ccl7	Macro_2	1.11848	0	0	0.841	0.744
C1qc	Macro_2	1.09517	0	0	0.968	0.788
C1qa	Macro_2	1.05977	0	0	0.976	0.839
Pf4	Macro_2	0.915387	0	0	0.869	0.716
Mrc1	Macro_2	0.867626	0	0	0.705	0.585
C1qb	Macro_2	0.85757	0	0	0.977	0.859
Cd63	Macro_2	0.840384	0	0	0.898	0.827
Cd81	Macro_2	0.834535	0	0	0.876	0.736
Apoe	Macro_2	0.724763	0	0	0.998	0.97
Pmepa1	Macro_2	0.690911	0	0	0.697	0.538
Cx3cr1	Macro_2	0.6891	0	0	0.848	0.703
Selenop	Macro_2	0.679057	0	0	0.851	0.708
Ctsb	Macro_2	0.674324	0	0	0.982	0.941
Grn	Macro_2	0.626812	0	0	0.963	0.89
Dab2	Macro_2	0.617423	0	0	0.861	0.707
Lgmn	Macro_2	0.527628	0	0	0.972	0.908
Ntpcr	Macro_2	0.62608	6.49032e-288	1.44702e-283	0.765	0.638
Maf	Macro_2	0.64949	1.36066e-277	3.0336e-273	0.695	0.502
Marcks	Macro_2	0.596994	2.01625e-268	4.49522e-264	0.802	0.663
Camk1	Macro_2	0.626379	5.79715e-261	1.29248e-256	0.705	0.581
Cd72	Macro_2	0.73918	6.1828e-260	1.37846e-255	0.748	0.648
Ckb	Macro_2	0.642602	2.04963e-248	4.56966e-244	0.736	0.621
Ch25h	Macro_2	0.485311	4.49619e-244	1.00243e-239	0.566	0.483
Ctsd	Macro_2	0.591465	2.61185e-232	5.82312e-228	0.913	0.838
Rnase4	Macro_2	0.56329	1.65454e-229	3.68879e-225	0.705	0.58
Adgre1	Macro_2	0.527488	1.47151e-221	3.28073e-217	0.72	0.57
Calr	Macro_2	0.448735	3.49224e-219	7.78595e-215	0.914	0.821
Rgs10	Macro_2	0.442707	7.56947e-213	1.68761e-208	0.848	0.712
Cd93	Macro_2	0.55145	5.41217e-211	1.20664e-206	0.539	0.375
Rpl12	Macro_2	0.341108	1.90409e-208	4.24518e-204	0.965	0.919
Aif1	Macro_2	0.378348	1.04006e-203	2.31881e-199	0.957	0.892
Rab3il1	Macro_2	0.51214	2.44035e-202	5.44077e-198	0.634	0.523
Olfml3	Macro_2	0.54966	1.61666e-192	3.60434e-188	0.56	0.447
Trem2	Macro_2	0.417892	1.77087e-182	3.94814e-178	0.872	0.793
Syngr1	Macro_2	0.442029	3.34519e-182	7.45811e-178	0.424	0.284
Itm2b	Macro_2	0.31485	7.20007e-174	1.60526e-169	0.98	0.976
Timp2	Macro_2	0.575149	1.91865e-171	4.27763e-167	0.697	0.622
Clta	Macro_2	0.343698	1.62176e-166	3.61572e-162	0.93	0.886
Rgs1	Macro_2	0.343352	2.16949e-162	4.83688e-158	0.777	0.635
Ccl2	Macro_2	0.540714	8.26244e-158	1.84211e-153	0.896	0.853
Tmem119	Macro_2	0.550882	6.82935e-157	1.5226e-152	0.657	0.564
Gas6	Macro_2	0.436414	4.0436e-153	9.0152e-149	0.477	0.353
P2ry6	Macro_2	0.431929	4.76633e-152	1.06265e-147	0.697	0.598
Hexa	Macro_2	0.38439	6.18944e-144	1.37994e-139	0.799	0.699
Igfbp4	Macro_2	0.448015	3.99253e-141	8.90135e-137	0.649	0.59
C5ar1	Macro_2	0.340354	4.73127e-138	1.05484e-133	0.821	0.712
Stab1	Macro_2	0.609148	3.34142e-135	7.44969e-131	0.646	0.573
Ccnd1	Macro_2	0.508139	9.41131e-134	2.09825e-129	0.683	0.613
0610012G03Rik	Macro_2	0.338183	9.6376e-131	2.1487e-126	0.679	0.564
Cd68	Macro_2	0.308423	1.78435e-129	3.97821e-125	0.909	0.844
Tnfaip8	Macro_2	0.331326	5.79173e-129	1.29127e-124	0.629	0.501
Cotl1	Macro_2	0.300222	8.07334e-128	1.79995e-123	0.951	0.916
Bst2	Macro_2	0.331639	3.04118e-124	6.78032e-120	0.905	0.832
C3ar1	Macro_2	0.350795	2.73924e-122	6.10714e-118	0.8	0.722
Gatm	Macro_2	0.359657	1.18759e-119	2.64773e-115	0.798	0.727
Cpd	Macro_2	0.468865	1.19402e-119	2.66206e-115	0.533	0.446
Il4ra	Macro_2	0.299171	5.26181e-118	1.17312e-113	0.558	0.447
Hsp90b1	Macro_2	0.326055	2.16034e-116	4.81648e-112	0.865	0.773
Tmem106a	Macro_2	0.306509	2.26891e-116	5.05854e-112	0.627	0.522
Efhd2	Macro_2	0.309333	3.00926e-115	6.70914e-111	0.816	0.71
Abca1	Macro_2	0.379326	3.41373e-114	7.6109e-110	0.377	0.267
Hmgn1	Macro_2	0.32735	3.01584e-113	6.72381e-109	0.719	0.64
Ube2m	Macro_2	0.348175	2.21735e-107	4.94359e-103	0.608	0.54
Eif5b	Macro_2	0.299365	2.83766e-107	6.32657e-103	0.731	0.618
Ppp1r14b	Macro_2	0.457317	1.92703e-104	4.29632e-100	0.691	0.655
Itgb5	Macro_2	0.353632	4.70299e-104	1.04853e-99	0.643	0.57
Hpgds	Macro_2	0.610253	2.70534e-103	6.03155e-99	0.526	0.478
Gpr65	Macro_2	0.356961	1.40166e-102	3.125e-98	0.541	0.443
Tmem86a	Macro_2	0.349238	7.91592e-102	1.76485e-97	0.428	0.348
Hexb	Macro_2	0.354396	1.68327e-100	3.75286e-96	0.795	0.71
Pltp	Macro_2	0.378556	4.43016e-100	9.87704e-96	0.46	0.391
Cd84	Macro_2	0.317724	6.69296e-98	1.4922e-93	0.595	0.506
Tspan4	Macro_2	0.337184	4.57731e-95	1.02051e-90	0.51	0.452
Ap1b1	Macro_2	0.298987	6.09874e-95	1.35971e-90	0.434	0.363
Cxcl14	Macro_2	0.418443	5.61194e-90	1.25118e-85	0.454	0.369
Tmem37	Macro_2	0.3407	1.2306e-88	2.74363e-84	0.601	0.548
Gna12	Macro_2	0.38951	3.20973e-88	7.15609e-84	0.463	0.424
Zfp36l1	Macro_2	0.329825	2.0386e-87	4.54507e-83	0.688	0.623
Tpp1	Macro_2	0.321421	1.20743e-86	2.69196e-82	0.55	0.482
Fcgrt	Macro_2	0.327744	3.19824e-84	7.13048e-80	0.472	0.419
Cltc	Macro_2	0.372576	3.09516e-83	6.90066e-79	0.703	0.653
Hist1h2bc	Macro_2	0.345924	7.25074e-81	1.61655e-76	0.576	0.565
Rpn1	Macro_2	0.305549	5.53943e-77	1.23502e-72	0.604	0.538
Ccl8	Macro_2	1.03491	7.70255e-73	1.71728e-68	0.434	0.4
Bin1	Macro_2	0.337645	1.73611e-71	3.87065e-67	0.607	0.557
Sirpa	Macro_2	0.317272	7.65119e-71	1.70583e-66	0.678	0.626
Cela1	Macro_2	0.314661	1.46246e-63	3.26055e-59	0.4	0.359
Uap1l1	Macro_2	0.313515	2.07142e-58	4.61822e-54	0.498	0.464
Zmynd15	Macro_2	0.503749	1.46724e-51	3.27122e-47	0.414	0.374
Prune2	Macro_2	0.310722	1.71854e-42	3.83148e-38	0.448	0.436
Nrp1	Macro_2	0.396624	2.27142e-42	5.06412e-38	0.395	0.363
Abhd12	Macro_2	0.312605	1.65206e-37	3.68327e-33	0.545	0.527
Folr2	Macro_2	0.441329	1.20701e-36	2.69102e-32	0.442	0.384
Slamf9	Macro_2	0.310747	2.69882e-30	6.01702e-26	0.6	0.599
Blnk	Macro_2	0.297748	2.37757e-20	5.3008e-16	0.431	0.433
Iglc1	Macro_2	0.473128	1.01462e-17	2.26209e-13	0.145	0.191
Itga6	Macro_2	0.324667	1.17183e-13	2.61259e-09	0.429	0.44
Rsad2	Macro_3	2.62331	0	0	0.76	0.41
Ifit3	Macro_3	2.44876	0	0	0.817	0.394
Cxcl10	Macro_3	2.42359	0	0	0.738	0.427
Isg15	Macro_3	2.32509	0	0	0.935	0.663
Ifit1	Macro_3	2.31033	0	0	0.794	0.428
Gbp2	Macro_3	1.6745	0	0	0.754	0.381
Ifit2	Macro_3	1.57842	0	0	0.685	0.344
Usp18	Macro_3	1.50349	0	0	0.656	0.35
AW112010	Macro_3	1.48328	0	0	0.919	0.772
Phf11b	Macro_3	1.38025	0	0	0.814	0.484
Ifi205	Macro_3	1.36435	0	0	0.637	0.251
Ms4a4c	Macro_3	1.338	0	0	0.916	0.678
Ly6a	Macro_3	1.33503	0	0	0.924	0.752
Ifit3b	Macro_3	1.29006	0	0	0.636	0.365
Ifi47	Macro_3	1.27125	0	0	0.74	0.388
Ifi209	Macro_3	1.25649	0	0	0.677	0.355
Ifi211	Macro_3	1.25625	0	0	0.75	0.427
Slfn5	Macro_3	1.24152	0	0	0.667	0.372
Cmpk2	Macro_3	1.22039	0	0	0.576	0.26
Fgl2	Macro_3	1.19905	0	0	0.709	0.39
Ifi204	Macro_3	1.19314	0	0	0.846	0.537
Irf7	Macro_3	1.18484	0	0	0.838	0.61
Ifi203	Macro_3	1.17795	0	0	0.735	0.397
Rtp4	Macro_3	1.15887	0	0	0.849	0.578
Mndal	Macro_3	1.09486	0	0	0.738	0.465
Stat1	Macro_3	1.07606	0	0	0.809	0.494
Oasl1	Macro_3	1.05965	0	0	0.609	0.331
Oasl2	Macro_3	1.03297	0	0	0.729	0.445
Zbp1	Macro_3	0.979587	0	0	0.795	0.532
Samhd1	Macro_3	0.91459	0	0	0.85	0.587
Fcgr1	Macro_3	0.853996	0	0	0.901	0.774
Fcgr4	Macro_3	0.847535	0	0	0.843	0.652
Phf11a	Macro_3	0.75097	0	0	0.622	0.347
Slfn2	Macro_3	0.75074	4.3188e-283	9.62876e-279	0.856	0.691
Ass1	Macro_3	1.10791	2.73995e-257	6.10872e-253	0.63	0.356
Tspo	Macro_3	0.552423	1.38337e-249	3.08423e-245	0.967	0.91
Ube2l6	Macro_3	0.702286	1.00329e-247	2.23683e-243	0.68	0.447
Xaf1	Macro_3	0.775447	6.82741e-238	1.52217e-233	0.699	0.459
Cxcl9	Macro_3	1.65928	1.65668e-228	3.69358e-224	0.513	0.227
Pnp	Macro_3	0.748746	6.99543e-227	1.55963e-222	0.79	0.608
Irgm1	Macro_3	0.803589	1.23419e-223	2.75162e-219	0.581	0.307
Sp110	Macro_3	0.742382	8.57754e-222	1.91236e-217	0.699	0.453
Igtp	Macro_3	0.866517	4.91214e-220	1.09516e-215	0.561	0.278
Tor3a	Macro_3	0.755988	2.8991e-217	6.46354e-213	0.617	0.368
Isg20	Macro_3	0.74317	4.13929e-216	9.22854e-212	0.566	0.343
H2-T23	Macro_3	0.701542	1.15658e-214	2.57859e-210	0.787	0.597
Iigp1	Macro_3	1.21585	2.72916e-212	6.08467e-208	0.523	0.22
H2-T22	Macro_3	0.757632	1.88572e-207	4.2042e-203	0.687	0.453
Cd69	Macro_3	0.852142	1.80101e-205	4.01536e-201	0.495	0.254
Serpina3g	Macro_3	0.967177	1.13956e-202	2.54066e-198	0.462	0.211
Gbp7	Macro_3	0.808714	4.6178e-197	1.02954e-192	0.57	0.291
Sp100	Macro_3	0.728091	1.27133e-196	2.83443e-192	0.699	0.492
Slfn1	Macro_3	0.80918	9.20358e-195	2.05194e-190	0.6	0.332
Phf11d	Macro_3	1.00765	1.31539e-192	2.93267e-188	0.619	0.413
Psme2	Macro_3	0.597522	1.89446e-185	4.22369e-181	0.91	0.827
Ifi206	Macro_3	1.00669	5.14767e-181	1.14767e-176	0.574	0.354
AA467197	Macro_3	1.0218	1.9271e-177	4.29647e-173	0.82	0.689
Prdx5	Macro_3	0.576372	9.02959e-176	2.01315e-171	0.975	0.955
Ifi207	Macro_3	0.752809	3.16935e-175	7.06605e-171	0.639	0.419
Trafd1	Macro_3	0.719675	1.19521e-173	2.66472e-169	0.585	0.346
Ifi35	Macro_3	0.658634	1.28492e-161	2.86473e-157	0.69	0.504
Klrk1	Macro_3	0.771172	3.33253e-160	7.42988e-156	0.418	0.151
Trim30a	Macro_3	0.779281	1.1717e-159	2.61231e-155	0.643	0.421
Ccnd2	Macro_3	0.748498	4.36068e-153	9.72214e-149	0.744	0.583
Socs1	Macro_3	0.878691	7.30616e-152	1.62891e-147	0.483	0.262
Scimp	Macro_3	0.728359	7.14127e-148	1.59215e-143	0.608	0.415
Epsti1	Macro_3	0.592086	2.94702e-147	6.57039e-143	0.654	0.443
Gbp3	Macro_3	0.736574	8.50726e-147	1.89669e-142	0.517	0.276
Ifi213	Macro_3	0.922386	7.21836e-146	1.60933e-141	0.525	0.263
Fam26f	Macro_3	0.845871	2.17642e-138	4.85232e-134	0.437	0.194
Herc6	Macro_3	0.69881	4.86533e-137	1.08473e-132	0.477	0.246
Plac8	Macro_3	0.614802	2.01629e-133	4.49532e-129	0.701	0.518
Tap1	Macro_3	0.591879	7.85772e-133	1.75188e-128	0.618	0.422
Parp14	Macro_3	0.739013	1.7348e-132	3.86773e-128	0.513	0.285
Ifit1bl1	Macro_3	0.912899	8.94983e-129	1.99536e-124	0.424	0.173
Gbp4	Macro_3	0.709252	2.45143e-120	5.46545e-116	0.422	0.196
H2-Ab1	Macro_3	0.624178	2.57185e-118	5.73394e-114	0.85	0.751
Mx1	Macro_3	0.86881	1.56108e-115	3.48042e-111	0.476	0.276
Nampt	Macro_3	0.572696	1.53513e-107	3.42256e-103	0.635	0.458
Ifih1	Macro_3	0.77541	6.55497e-104	1.46143e-99	0.489	0.295
Sp140	Macro_3	0.588436	6.31279e-98	1.40744e-93	0.507	0.311
Rnf213	Macro_3	0.565838	8.3301e-98	1.8572e-93	0.566	0.394
Acod1	Macro_3	0.992126	7.26672e-96	1.62011e-91	0.416	0.192
Apobec3	Macro_3	0.566019	2.86304e-94	6.38315e-90	0.577	0.408
Daxx	Macro_3	0.727948	1.62205e-91	3.61636e-87	0.509	0.335
Ccrl2	Macro_3	0.581871	1.31421e-79	2.93003e-75	0.581	0.442
Ly6c2	Macro_3	0.85218	1.45602e-76	3.2462e-72	0.575	0.416
Znfx1	Macro_3	0.554676	3.20665e-75	7.14922e-71	0.469	0.293
Samd9l	Macro_3	0.583121	8.06406e-75	1.79788e-70	0.443	0.257
Cd40	Macro_3	0.629913	4.35236e-74	9.70359e-70	0.445	0.272
Slamf8	Macro_3	0.609773	1.76452e-68	3.934e-64	0.402	0.226
Ccl12	Macro_3	0.842493	8.87206e-65	1.97803e-60	0.829	0.746
Dtx3l	Macro_3	0.577158	1.11828e-62	2.49321e-58	0.454	0.284
Nt5c3	Macro_3	0.71775	3.57672e-61	7.97429e-57	0.468	0.319
Ly6i	Macro_3	1.13639	1.96939e-59	4.39075e-55	0.404	0.241
Sod2	Macro_3	0.57348	1.90658e-51	4.25072e-47	0.678	0.591
Ccl5	Macro_3	1.26289	8.76173e-48	1.95343e-43	0.564	0.464
Oas3	Macro_3	0.55229	1.58047e-45	3.52366e-41	0.43	0.28
Ccl4	Macro_3	1.07745	3.15029e-40	7.02357e-36	0.576	0.471
Upp1	Macro_3	0.784056	2.73e-31	6.08654e-27	0.357	0.228
Hmox1	Macro_4	3.0692	0	0	0.868	0.507
Mmp12	Macro_4	2.70312	0	0	0.605	0.356
Hilpda	Macro_4	2.46802	0	0	0.808	0.468
Mt1	Macro_4	2.00999	0	0	0.967	0.901
Arg1	Macro_4	1.94509	0	0	0.918	0.794
Lgals3	Macro_4	1.73409	0	0	0.987	0.936
Clec4d	Macro_4	1.64885	0	0	0.743	0.352
Bnip3	Macro_4	1.63544	0	0	0.88	0.655
Plin2	Macro_4	1.60503	0	0	0.858	0.58
Fth1	Macro_4	1.56446	0	0	1	0.999
Ero1l	Macro_4	1.50522	0	0	0.739	0.522
Id2	Macro_4	1.50008	0	0	0.838	0.585
Ninj1	Macro_4	1.33915	0	0	0.81	0.562
Ftl1	Macro_4	1.33219	0	0	0.998	0.999
Basp1	Macro_4	1.26301	0	0	0.852	0.673
Adam8	Macro_4	1.15594	0	0	0.72	0.436
Srgn	Macro_4	1.12606	0	0	0.966	0.914
Aldoa	Macro_4	1.09563	0	0	0.989	0.961
Ctsb	Macro_4	1.05114	0	0	0.988	0.947
Pgk1	Macro_4	1.04799	0	0	0.961	0.874
Tpi1	Macro_4	0.924819	0	0	0.963	0.897
Malat1	Macro_4	0.900686	0	0	0.998	0.999
Mif	Macro_4	0.866704	0	0	0.988	0.963
Ldha	Macro_4	0.777123	0	0	0.976	0.946
Gapdh	Macro_4	0.721107	0	0	0.992	0.983
Pkm	Macro_4	0.679741	0	0	0.988	0.972
Vim	Macro_4	0.847803	1.33235e-298	2.97047e-294	0.946	0.891
Gpi1	Macro_4	0.857384	4.63474e-281	1.03331e-276	0.898	0.801
Card19	Macro_4	1.04744	9.94159e-278	2.21648e-273	0.802	0.611
Rgs1	Macro_4	1.19258	1.60301e-261	3.57391e-257	0.852	0.65
Rhov	Macro_4	0.99808	1.37857e-239	3.07351e-235	0.482	0.2
Cstb	Macro_4	0.73813	5.50921e-233	1.22828e-228	0.959	0.927
Ctsd	Macro_4	0.900865	1.90236e-231	4.2413e-227	0.933	0.848
Pgam1	Macro_4	0.68217	9.90105e-227	2.20744e-222	0.935	0.883
Slc2a1	Macro_4	1.077	1.2941e-221	2.88519e-217	0.668	0.444
Ndrg1	Macro_4	1.13459	9.16675e-219	2.04373e-214	0.533	0.251
Sgk1	Macro_4	0.955123	1.45399e-216	3.24167e-212	0.641	0.422
Ddit4	Macro_4	1.04783	4.02954e-216	8.98387e-212	0.612	0.366
Eno1	Macro_4	0.712844	1.75664e-210	3.91644e-206	0.929	0.873
Ankrd37	Macro_4	0.925767	6.75062e-202	1.50505e-197	0.661	0.479
Plk2	Macro_4	1.01811	2.45348e-201	5.47004e-197	0.538	0.341
Mcl1	Macro_4	0.784935	7.91678e-199	1.76505e-194	0.807	0.645
Mt2	Macro_4	1.86553	4.66854e-195	1.04085e-190	0.787	0.699
Bsg	Macro_4	0.694585	1.88817e-193	4.20967e-189	0.923	0.87
Pmp22	Macro_4	0.680218	5.04104e-193	1.1239e-188	0.557	0.381
Gpnmb	Macro_4	1.35206	1.25676e-188	2.80194e-184	0.498	0.287
Litaf	Macro_4	0.912406	7.77876e-183	1.73427e-178	0.743	0.562
Sat1	Macro_4	0.910357	2.08118e-175	4.63999e-171	0.91	0.851
Hspa1a	Macro_4	2.65606	3.11594e-174	6.94699e-170	0.566	0.374
Eif4ebp1	Macro_4	0.741093	3.37929e-174	7.53413e-170	0.855	0.755
Btg1	Macro_4	0.802732	2.26116e-173	5.04125e-169	0.943	0.906
Higd1a	Macro_4	0.762712	1.11898e-172	2.49476e-168	0.871	0.783
Hk2	Macro_4	1.07916	8.78517e-172	1.95865e-167	0.678	0.477
Fabp5	Macro_4	1.6905	1.43291e-168	3.19467e-164	0.646	0.487
Furin	Macro_4	1.01603	1.57316e-168	3.50735e-164	0.684	0.477
Cd9	Macro_4	1.02662	1.99465e-162	4.44708e-158	0.745	0.618
Bhlhe40	Macro_4	1.19562	2.82889e-161	6.307e-157	0.596	0.437
Il1rn	Macro_4	0.983719	1.50687e-160	3.35957e-156	0.557	0.324
Tmem189	Macro_4	0.801303	5.37369e-159	1.19806e-154	0.615	0.411
Spp1	Macro_4	1.20045	3.00491e-157	6.69944e-153	0.894	0.824
Bhlhe41	Macro_4	0.784936	8.57588e-155	1.91199e-150	0.557	0.39
Gna13	Macro_4	0.839279	1.55956e-151	3.47704e-147	0.603	0.398
Ctsl	Macro_4	0.864922	4.18304e-149	9.32608e-145	0.894	0.839
Rhob	Macro_4	0.748807	1.015e-148	2.26294e-144	0.662	0.507
Klf6	Macro_4	0.813607	5.82754e-137	1.29925e-132	0.71	0.537
Bnip3l	Macro_4	0.726635	8.5341e-137	1.90268e-132	0.708	0.544
Hspa1b	Macro_4	1.46129	5.27487e-134	1.17603e-129	0.433	0.228
Grina	Macro_4	0.855723	6.39123e-134	1.42492e-129	0.656	0.483
Mxi1	Macro_4	0.676342	6.26077e-126	1.39584e-121	0.435	0.229
Esd	Macro_4	0.780811	6.56766e-121	1.46426e-116	0.789	0.722
Lilr4b	Macro_4	0.711493	1.50056e-120	3.3455e-116	0.699	0.56
Selenbp1	Macro_4	0.775773	6.63912e-117	1.48019e-112	0.538	0.42
AC160336.1	Macro_4	1.10285	1.10534e-115	2.46436e-111	0.611	0.438
Hsp90aa1	Macro_4	1.14292	1.69326e-114	3.77512e-110	0.843	0.772
Fam162a	Macro_4	0.683638	4.57966e-109	1.02104e-104	0.782	0.699
Pnrc1	Macro_4	0.683125	1.60291e-102	3.57369e-98	0.63	0.466
Osbpl8	Macro_4	0.821635	2.07861e-102	4.63426e-98	0.485	0.31
Atf3	Macro_4	0.828551	2.41648e-101	5.38753e-97	0.69	0.574
Thbs1	Macro_4	0.843551	1.24795e-100	2.7823e-96	0.489	0.303
Gpr137b	Macro_4	0.735897	3.37166e-100	7.51712e-96	0.518	0.378
Gla	Macro_4	0.704967	1.00905e-98	2.24968e-94	0.422	0.241
Sqstm1	Macro_4	0.777485	3.93418e-90	8.77125e-86	0.559	0.419
Il7r	Macro_4	0.983324	8.97154e-87	2.0002e-82	0.39	0.19
Clec4n	Macro_4	0.729787	9.81881e-85	2.1891e-80	0.664	0.534
Impa2	Macro_4	0.674176	2.27026e-83	5.06155e-79	0.482	0.341
Emp1	Macro_4	0.79295	1.21173e-81	2.70155e-77	0.586	0.477
Egln3	Macro_4	0.956207	1.14932e-80	2.5624e-76	0.494	0.385
Sap30	Macro_4	0.671476	3.31643e-77	7.39399e-73	0.661	0.553
Prdx6	Macro_4	0.829179	1.00101e-66	2.23175e-62	0.677	0.591
Tiparp	Macro_4	0.718962	1.70091e-66	3.79219e-62	0.466	0.325
Vegfa	Macro_4	0.738528	1.45941e-63	3.25377e-59	0.43	0.26
Pf4	Macro_4	0.982376	5.57505e-61	1.24296e-56	0.781	0.75
Pdpn	Macro_4	0.712462	3.58149e-58	7.98493e-54	0.52	0.42
Cd274	Macro_4	0.719819	5.15182e-39	1.1486e-34	0.364	0.236
Cxcl2	Macro_4	1.21563	2.17065e-38	4.83946e-34	0.46	0.379
Gadd45g	Macro_4	0.668129	1.14231e-36	2.54677e-32	0.517	0.446
Prdx1	Macro_4	0.937336	1.97442e-34	4.40198e-30	0.954	0.971
Slc7a11	Macro_4	1.16175	8.76039e-11	1.95313e-06	0.337	0.285
Hspb1	Macro_4	1.02003	2.08389e-10	4.64603e-06	0.319	0.172
Lepr	Macro_4	0.827757	0.000721674	1	0.196	0.154
Pclaf	Macro_5	2.33088	0	0	0.859	0.415
Stmn1	Macro_5	2.24117	0	0	0.947	0.585
Hist1h2ap	Macro_5	2.18423	0	0	0.751	0.397
Top2a	Macro_5	1.91496	0	0	0.797	0.319
Hmgb2	Macro_5	1.64271	0	0	0.965	0.674
Tuba1b	Macro_5	1.45857	0	0	0.999	0.865
Tubb5	Macro_5	1.45481	0	0	0.991	0.831
Tk1	Macro_5	1.33336	0	0	0.778	0.435
Ube2c	Macro_5	1.33091	0	0	0.684	0.439
Birc5	Macro_5	1.26122	0	0	0.755	0.484
Lig1	Macro_5	1.26032	0	0	0.738	0.38
Smc2	Macro_5	1.2461	0	0	0.735	0.355
Smc4	Macro_5	1.24195	0	0	0.794	0.352
Dek	Macro_5	1.23621	0	0	0.913	0.505
Mki67	Macro_5	1.2085	0	0	0.687	0.284
H2afx	Macro_5	1.19739	0	0	0.665	0.378
Ube2s	Macro_5	1.18021	0	0	0.867	0.599
Nusap1	Macro_5	1.1696	0	0	0.576	0.272
Cks1b	Macro_5	1.15476	0	0	0.823	0.479
H2afz	Macro_5	1.12573	0	0	0.997	0.926
Asf1b	Macro_5	1.11924	0	0	0.707	0.353
Cdk1	Macro_5	1.10037	0	0	0.76	0.444
H2afv	Macro_5	1.09602	0	0	0.818	0.512
Rrm2	Macro_5	1.08381	0	0	0.695	0.377
Gmnn	Macro_5	1.06947	0	0	0.766	0.378
Cdca3	Macro_5	1.06209	0	0	0.639	0.395
Ranbp1	Macro_5	1.04404	0	0	0.974	0.821
Hmgb1	Macro_5	1.03398	0	0	0.985	0.815
Tyms	Macro_5	1.02414	0	0	0.66	0.351
Spc24	Macro_5	1.0099	0	0	0.641	0.363
Pcna	Macro_5	1.00779	0	0	0.741	0.455
Mcm5	Macro_5	0.978774	0	0	0.656	0.374
Cdca8	Macro_5	0.97079	0	0	0.638	0.404
Tmpo	Macro_5	0.954077	0	0	0.797	0.5
Rrm1	Macro_5	0.92	0	0	0.659	0.362
Tubb4b	Macro_5	0.918248	0	0	0.729	0.413
Cbx3	Macro_5	0.908996	0	0	0.847	0.486
Mcm7	Macro_5	0.902877	0	0	0.607	0.297
Tipin	Macro_5	0.895031	0	0	0.73	0.449
Ptma	Macro_5	0.884384	0	0	1	0.981
Ccdc34	Macro_5	0.873017	0	0	0.7	0.405
Mcm3	Macro_5	0.868619	0	0	0.659	0.429
Incenp	Macro_5	0.864582	0	0	0.624	0.325
Mcm6	Macro_5	0.863564	0	0	0.639	0.374
Ccna2	Macro_5	0.858111	0	0	0.62	0.339
Syce2	Macro_5	0.855727	0	0	0.709	0.445
Dctpp1	Macro_5	0.83988	0	0	0.796	0.518
Atad2	Macro_5	0.838558	0	0	0.599	0.337
Hnrnpab	Macro_5	0.829465	0	0	0.911	0.644
Dut	Macro_5	0.824774	0	0	0.77	0.533
Dnajc9	Macro_5	0.815333	0	0	0.656	0.368
Dtymk	Macro_5	0.806721	0	0	0.761	0.498
Ezh2	Macro_5	0.796945	0	0	0.608	0.279
Hmgn2	Macro_5	0.791873	0	0	0.725	0.435
Fen1	Macro_5	0.783948	0	0	0.644	0.35
Nucks1	Macro_5	0.781002	0	0	0.802	0.531
Lsm2	Macro_5	0.778687	0	0	0.752	0.456
Anp32b	Macro_5	0.767327	0	0	0.946	0.74
Gatm	Macro_5	0.763551	0	0	0.925	0.722
Hmgn1	Macro_5	0.763211	0	0	0.873	0.632
Slbp	Macro_5	0.762522	0	0	0.753	0.473
Nap1l1	Macro_5	0.759687	0	0	0.897	0.59
Cenpe	Macro_5	0.740048	0	0	0.517	0.246
Smc6	Macro_5	0.730838	0	0	0.731	0.39
Ran	Macro_5	0.726139	0	0	0.985	0.866
Set	Macro_5	0.723091	0	0	0.901	0.645
Alyref	Macro_5	0.704363	0	0	0.735	0.483
Cmc2	Macro_5	0.683719	0	0	0.624	0.334
Snrpd1	Macro_5	0.677638	0	0	0.883	0.643
Prc1	Macro_5	0.913709	6.7514e-308	1.50522e-303	0.53	0.265
Pbk	Macro_5	0.682878	1.82736e-304	4.0741e-300	0.574	0.365
Spc25	Macro_5	0.833612	7.52455e-299	1.6776e-294	0.56	0.338
Cdkn2c	Macro_5	0.761429	4.37282e-298	9.74919e-294	0.569	0.354
Hpf1	Macro_5	0.623662	9.45076e-298	2.10705e-293	0.702	0.422
Mrpl18	Macro_5	0.629693	2.41282e-290	5.37938e-286	0.836	0.59
Cdk4	Macro_5	0.654804	3.49767e-283	7.79805e-279	0.801	0.566
Nudc	Macro_5	0.623261	1.5281e-282	3.40689e-278	0.829	0.565
Fcrls	Macro_5	0.791896	4.2694e-282	9.51862e-278	0.858	0.713
Racgap1	Macro_5	0.680602	2.6855e-281	5.98731e-277	0.567	0.339
Selenoh	Macro_5	0.613274	2.65533e-278	5.92006e-274	0.792	0.547
Pmf1	Macro_5	0.668997	4.47216e-266	9.97067e-262	0.646	0.415
Gins2	Macro_5	0.679363	5.62447e-266	1.25398e-261	0.599	0.405
Dnmt1	Macro_5	0.619387	5.78504e-258	1.28977e-253	0.596	0.371
Cenpf	Macro_5	0.874995	1.87353e-254	4.17703e-250	0.538	0.321
Uhrf1	Macro_5	0.63677	1.40809e-252	3.13933e-248	0.535	0.336
Ccnb1	Macro_5	0.624403	7.0867e-246	1.57998e-241	0.536	0.329
Cks2	Macro_5	0.658902	1.42536e-240	3.17784e-236	0.645	0.402
Hist1h1b	Macro_5	0.74478	2.05589e-238	4.5836e-234	0.49	0.262
Rbbp7	Macro_5	0.615831	5.06018e-233	1.12817e-228	0.686	0.486
Tuba1c	Macro_5	0.691919	8.03917e-222	1.79233e-217	0.765	0.529
Hells	Macro_5	0.723361	8.27078e-213	1.84397e-208	0.544	0.345
Ccl12	Macro_5	0.685565	1.72198e-194	3.83916e-190	0.858	0.744
Clspn	Macro_5	0.614606	3.96385e-187	8.83741e-183	0.46	0.252
Rad51ap1	Macro_5	0.614125	2.27291e-185	5.06746e-181	0.485	0.285
Cenpa	Macro_5	0.797397	7.56345e-183	1.68627e-178	0.614	0.441
Ccl7	Macro_5	0.744297	2.09673e-177	4.67466e-173	0.869	0.755
Aurkb	Macro_5	0.701474	1.7613e-176	3.92682e-172	0.511	0.341
Hist1h2ae	Macro_5	0.656725	2.04735e-174	4.56456e-170	0.433	0.242
Tpx2	Macro_5	0.682545	9.46558e-165	2.11035e-160	0.533	0.381
Hist1h1e	Macro_5	0.647119	6.8975e-157	1.5378e-152	0.445	0.238
Cenpa	Macro_6	1.95681	2.33178e-298	5.1987e-294	0.865	0.448
Ccnb2	Macro_6	1.8744	4.93642e-280	1.10057e-275	0.811	0.386
H2afz	Macro_6	1.24259	6.86145e-280	1.52976e-275	0.996	0.932
Birc5	Macro_6	1.84972	4.39698e-275	9.80307e-271	0.871	0.503
Cks1b	Macro_6	1.6195	7.44952e-233	1.66087e-228	0.847	0.507
Hmgb1	Macro_6	1.18578	5.10757e-225	1.13873e-220	0.97	0.83
Stmn1	Macro_6	1.45282	6.26921e-208	1.39772e-203	0.884	0.617
Hmgb2	Macro_6	1.54717	5.20892e-206	1.16133e-201	0.931	0.7
Cdca3	Macro_6	1.40294	3.42748e-175	7.64156e-171	0.716	0.413
Cdca8	Macro_6	1.31603	5.06502e-159	1.12925e-154	0.704	0.422
Ppia	Macro_6	0.579682	1.12426e-143	2.50655e-139	1	0.991
Cdkn3	Macro_6	1.35396	5.28653e-143	1.17863e-138	0.646	0.397
Tubb4b	Macro_6	1.30008	2.89986e-138	6.46524e-134	0.736	0.44
Cdc20	Macro_6	1.37334	3.7571e-138	8.37646e-134	0.613	0.34
Hmgn2	Macro_6	1.16525	3.8827e-133	8.65648e-129	0.724	0.459
Anp32e	Macro_6	0.990305	2.39913e-128	5.34886e-124	0.767	0.49
Cks2	Macro_6	1.24247	9.05765e-128	2.0194e-123	0.707	0.42
Hist1h2bc	Macro_6	1.41615	6.58328e-127	1.46774e-122	0.744	0.562
Tpx2	Macro_6	1.10894	9.88163e-127	2.20311e-122	0.622	0.391
Nucks1	Macro_6	1.11518	4.08652e-121	9.1109e-117	0.778	0.555
Ptma	Macro_6	0.537226	3.60383e-116	8.03473e-112	0.996	0.983
H2afv	Macro_6	0.995224	2.88439e-114	6.43074e-110	0.772	0.539
Pclaf	Macro_6	0.826113	3.99191e-111	8.89996e-107	0.719	0.457
Selenoh	Macro_6	1.02214	1.62765e-108	3.62885e-104	0.777	0.568
Ran	Macro_6	0.677921	3.68791e-104	8.2222e-100	0.95	0.877
Arl6ip1	Macro_6	1.01442	9.30067e-102	2.07358e-97	0.825	0.642
Racgap1	Macro_6	0.995629	2.40272e-101	5.35687e-97	0.581	0.358
C1qa	Macro_6	0.736087	1.75924e-98	3.92222e-94	0.982	0.869
Lsm5	Macro_6	0.858022	7.63209e-97	1.70157e-92	0.816	0.621
Lmnb1	Macro_6	0.692009	4.6966e-96	1.04711e-91	0.629	0.333
Serinc3	Macro_6	0.743028	1.44602e-92	3.2239e-88	0.902	0.724
C1qb	Macro_6	0.657554	4.50965e-92	1.00543e-87	0.986	0.885
Ube2s	Macro_6	1.0224	8.19534e-92	1.82715e-87	0.786	0.624
C1qc	Macro_6	0.690185	1.75366e-91	3.90979e-87	0.98	0.827
Tubb5	Macro_6	0.715673	1.55479e-89	3.46641e-85	0.948	0.846
Tuba1b	Macro_6	0.713124	1.87531e-89	4.181e-85	0.962	0.877
Hmmr	Macro_6	0.930734	1.02399e-88	2.28299e-84	0.493	0.267
Ccnb1	Macro_6	0.970528	6.63776e-86	1.47989e-81	0.532	0.347
Hdgf	Macro_6	0.779163	1.19155e-85	2.65656e-81	0.764	0.546
Knstrn	Macro_6	1.14026	4.35265e-85	9.70424e-81	0.59	0.411
Kif20a	Macro_6	0.743523	1.37295e-84	3.06098e-80	0.497	0.301
Fcrls	Macro_6	1.01676	6.32293e-82	1.4097e-77	0.825	0.726
Ubald2	Macro_6	0.76951	2.77317e-81	6.18277e-77	0.714	0.461
Rad21	Macro_6	0.769375	6.65116e-79	1.48288e-74	0.608	0.395
Dynll1	Macro_6	0.564322	1.77806e-78	3.96418e-74	0.963	0.908
Tacc3	Macro_6	0.839281	6.02179e-77	1.34256e-72	0.527	0.347
Hp1bp3	Macro_6	0.73685	5.09166e-76	1.13519e-71	0.575	0.309
Ccna2	Macro_6	0.943919	7.14343e-75	1.59263e-70	0.538	0.365
Mki67	Macro_6	0.801597	3.63232e-70	8.09826e-66	0.515	0.323
Jpt1	Macro_6	0.623935	3.5591e-66	7.93502e-62	0.885	0.759
Ube2c	Macro_6	1.10365	3.93278e-65	8.76812e-61	0.613	0.462
Hsp90b1	Macro_6	0.573614	1.20737e-61	2.69182e-57	0.909	0.792
Fkbp2	Macro_6	0.57785	1.5077e-60	3.36141e-56	0.832	0.648
Atpif1	Macro_6	0.567983	3.78271e-59	8.43356e-55	0.929	0.85
Marcks	Macro_6	0.68877	4.19871e-59	9.36102e-55	0.827	0.692
Smc4	Macro_6	0.723409	5.37366e-58	1.19806e-53	0.571	0.396
Rnaseh2c	Macro_6	0.573041	4.63882e-57	1.03423e-52	0.617	0.433
Bub1b	Macro_6	0.524339	1.31644e-56	2.93501e-52	0.412	0.277
Manf	Macro_6	0.578122	2.15964e-55	4.81491e-51	0.798	0.643
Reep4	Macro_6	0.54581	4.87939e-55	1.08786e-50	0.451	0.321
Nde1	Macro_6	0.532817	1.48133e-54	3.30263e-50	0.483	0.346
Olfml3	Macro_6	0.724548	1.04277e-52	2.32486e-48	0.615	0.47
Lmna	Macro_6	0.571413	2.28348e-52	5.09103e-48	0.622	0.427
Rangap1	Macro_6	0.638284	3.11624e-50	6.94765e-46	0.511	0.363
Calm3	Macro_6	0.579158	3.7739e-50	8.41391e-46	0.826	0.675
Anp32b	Macro_6	0.527336	1.43086e-49	3.19011e-45	0.88	0.759
Ntpcr	Macro_6	0.655958	1.94082e-49	4.32706e-45	0.777	0.665
Hist1h1c	Macro_6	0.852002	8.64815e-48	1.9281e-43	0.599	0.502
Ptms	Macro_6	0.60411	1.04172e-47	2.32251e-43	0.729	0.566
Ccdc34	Macro_6	0.697068	7.92553e-47	1.767e-42	0.551	0.435
Cx3cr1	Macro_6	0.593001	8.29179e-47	1.84865e-42	0.84	0.735
Pf4	Macro_6	0.547986	2.48457e-46	5.53935e-42	0.844	0.75
Cenpe	Macro_6	0.833257	2.88902e-45	6.44106e-41	0.427	0.271
Hnrnpa1	Macro_6	0.51316	9.29519e-45	2.07236e-40	0.837	0.734
Mad2l1	Macro_6	0.512875	1.14454e-44	2.55175e-40	0.449	0.349
Hmgn1	Macro_6	0.550483	1.86841e-43	4.16562e-39	0.767	0.656
Cbx3	Macro_6	0.60341	1.25439e-42	2.79667e-38	0.68	0.522
Hmgb3	Macro_6	0.625918	3.93862e-42	8.78115e-38	0.488	0.397
Cenpw	Macro_6	0.571962	7.89617e-42	1.76045e-37	0.521	0.425
Tuba1c	Macro_6	0.598914	1.89353e-40	4.22164e-36	0.694	0.551
Mrc1	Macro_6	0.660445	4.10908e-40	9.1612e-36	0.685	0.612
Lockd	Macro_6	0.701079	4.17871e-40	9.31643e-36	0.506	0.405
Kif23	Macro_6	0.659309	5.72425e-40	1.27622e-35	0.414	0.312
Ssr2	Macro_6	0.508734	1.72326e-39	3.84201e-35	0.748	0.627
Ptpa	Macro_6	0.565448	3.33557e-38	7.43665e-34	0.537	0.421
Cmc2	Macro_6	0.518417	8.77838e-38	1.95714e-33	0.479	0.363
Spc24	Macro_6	0.566538	5.08655e-36	1.13405e-31	0.474	0.392
Lsm2	Macro_6	0.575841	4.30822e-35	9.60519e-31	0.591	0.486
Igfbp4	Macro_6	0.595051	5.71076e-34	1.27321e-29	0.66	0.602
Plk1	Macro_6	0.595463	7.77522e-34	1.73349e-29	0.419	0.328
Tmpo	Macro_6	0.618988	3.22083e-33	7.18084e-29	0.619	0.53
Pimreg	Macro_6	0.568701	4.39736e-31	9.80392e-27	0.386	0.305
Mrpl51	Macro_6	0.519354	2.02486e-29	4.51442e-25	0.634	0.539
H2afx	Macro_6	0.599102	2.90719e-28	6.48157e-24	0.479	0.408
Smc2	Macro_6	0.622902	4.9968e-26	1.11404e-21	0.473	0.395
Ckap2l	Macro_6	0.51447	1.20935e-25	2.69624e-21	0.357	0.253
Cenpf	Macro_6	0.848054	6.11311e-17	1.36292e-12	0.396	0.343
Jchain	Macro_6	0.664244	3.69775e-10	8.24414e-06	0.058	0.162
Igha	Macro_6	0.595532	7.76797e-08	0.00173187	0.107	0.245
Igkc	Macro_6	2.12129	0.000263419	1	0.124	0.266
